# Supplementary material for: Tetrandrine alleviates oxaliplatin-induced mechanical allodynia via modulation of inflammation-related genes
Source: Front Mol Neurosci. 2024 Feb 14;17:1333842. doi: 10.3389/fnmol.2024.1333842 (PMC10899404; doi:10.3389/fnmol.2024.1333842)
Supplement: Supplementary file 1 [file Table_1.XLS]

## Sheet: Supplementary File S1
	Control				Oxaliplatin				Control				Oxaliplatin
#ID	A1_Count	A2_Count	A3_Count	A4_Count	B1_Count	B2_Count	B3_Count	B4_Count	A1_FPKM	A2_FPKM	A3_FPKM	A4_FPKM	B1_FPKM	B2_FPKM	B3_FPKM	B4_FPKM	PValue	log2FC	regulated
Krtap28-10	0	0	0	0	2	3	3	0	0	0	0	0	0.02351	0.056973	0.045685	0	0.0201047	4.16505	up
Krtap28-13	0	2	0	1	5	11	0	11	0	0.040982	0	0.021858	0.081002	0.30211	0	0.160639	0.00903864	2.9587	up
Vmn2r85	64	53	40	54	38	28	24	48	0.167447	0.156497	0.142074	0.184211	0.110634	0.10977	0.075187	0.111193	0.0107908	-0.668594	down
Fgf17	20	22	18	14	6	6	13	18	0.204503	0.258399	0.304725	0.188715	0.063	0.091755	0.165904	0.156809	0.0390521	-0.853616	down
Prss45	9	3	5	1	0	0	0	0	0.130976	0.048535	0.09725	0.018024	0	0	0	0	0.000455406	-5.20375	down
Phc3	1483	1232	1068	987	4884	3946	971	1379	8.48748	8.09837	8.43009	7.65473	14.1829	11.395	6.92372	7.04305	0.00108247	1.29147	up
Cacna1s	0	0	0	0	9	0	7	0	0	0	0	0	0.029597	0	0.023127	0	0.00831707	5.04333	up
Fbxl22	30	26	17	11	36	26	43	35	0.132471	0.126918	0.100765	0.064642	0.176197	0.171587	0.230503	0.136804	0.0321642	0.721114	up
Gsta2	0	0	0	0	6	8	0	0	0	0	0	0	0.115451	0.219344	0	0	0.0108288	5.01525	up
Lrrc19	27	19	24	32	35	29	52	59	0.167908	0.136648	0.20945	0.268578	0.249128	0.273412	0.398055	0.329049	0.0308015	0.697203	up
Isg20	28	37	32	5	62	35	31	65	0.509345	0.708414	0.764969	0.139828	1.16568	0.856669	0.739534	1.04366	0.048484	0.852513	up
Fam124b	8	5	3	4	14	7	10	17	0.050614	0.031335	0.025989	0.033206	0.098367	0.062003	0.076058	0.092691	0.017152	1.18599	up
Gm45713	0	0	0	0	0	0	13	0	0	0	0	0	0	0	0.179533	0	0.021629	4.80541	up
Armh2	0	0	0	0	3	0	2	10	0	0	0	0	0.046555	0	0.037166	0.175418	0.00587531	4.78682	up
H2-Q6	32	34	48	57	17	25	18	38	0.383829	0.331161	0.899242	0.639269	0.162432	0.324566	0.185618	0.286948	0.017294	-0.900831	down
Adh6b	0	0	0	0	3	0	6	0	0	0	0	0	0.03286	0	0.076982	0	0.038575	4.2653	up
Vmn1r183	0	2	0	0	5	0	4	5	0	0.004255	0	0	0.008439	0	0.007528	0.086143	0.0473359	2.44542	up
Krt33a	6	0	3	0	0	0	0	0	0.056218	0	0.033347	0	0	0	0	0	0.0387341	-4.22475	down
Gm16434	0	0	0	0	4	0	12	0	0	0	0	0	0.031115	0	0.12422	0	0.0102477	5.07273	up
Samd3	14	7	2	9	0	0	5	5	0.104584	0.064053	0.009472	0.085047	0	0	0.034758	0.029171	0.0406362	-1.69015	down
Tnfsf15	8	5	3	0	5	10	7	24	0.024774	0.017439	0.008506	0	0.017212	0.046683	0.022505	0.065586	0.0345993	1.44584	up
Zbtb20	225	179	219	273	316	181	176	9661	2.37061	1.8559	2.62993	2.85105	2.58618	2.10941	2.41149	7.15523	0.000236257	3.12335	up
Gm31371	14	23	21	22	7	7	14	7	0.117865	0.222888	0.244461	0.245616	0.062476	0.083854	0.145557	0.049652	0.00811029	-1.23356	down
Cd72	36	20	8	24	8	67	107	27	0.354582	0.151044	0.073947	0.217438	0.059633	0.701154	0.908044	0.172279	0.037126	1.36776	up
Mcidas	4	12	8	5	12	12	16	24	0.030396	0.101318	0.07605	0.042174	0.099056	0.136278	0.142296	0.155025	0.028295	1.0514	up
Gm14440	0	0	0	0	0	0	0	15	0	0	0	0	0	0	0	0.069406	0.0261971	4.65724	up
Iqschfp	175	130	72	43	79	56	28	81	1.32882	1.11216	0.752685	0.427193	0.664787	0.63414	0.250107	0.541173	0.0331366	-0.778997	down
Abo	2	3	0	0	12	6	8	12	0.019549	0.033673	0	0	0.122044	0.090219	0.096566	0.096791	8.61975e-05	2.76752	up
Rhbg	0	6	0	3	0	0	0	0	0	0.062965	0	0.025004	0	0	0	0	0.0387851	-4.27605	down
Gm28036	368	266	269	1458	77	257	386	278	1.43895	1.42323	1.57102	7.5135	0.557504	1.91132	2.46459	1.01019	0.0144476	-1.31012	down
Alas2	163	143	122	83	798	60	142	904	1.44216	1.4286	1.49486	0.960466	7.93318	0.797179	1.52276	7.16243	0.000699676	1.70696	up
Calcoco2	0	0	0	0	6	9	0	5	0	0	0	0	0.070354	0.145819	0	0.039322	0.000810247	5.41381	up
Xkr5	5	10	2	5	15	8	11	25	0.022749	0.06341	0.015609	0.030249	0.094876	0.068439	0.075114	0.125168	0.0109312	1.32074	up
Zfp986	4	5	3	5	1	0	0	4	0.050548	0.06847	0.048985	0.066547	0.01488	0	0	0.044594	0.0346829	-1.78877	down
Zfp980	7	9	4	0	0	0	0	0	0.028082	0.045815	0.025383	0	0	0	0	0	0.000759776	-5.33806	down
Arl4d	543	528	456	598	469	229	247	400	7.09066	7.76585	8.16185	10.2637	6.80606	4.51332	3.89994	4.61126	5.48631e-05	-0.738714	down
Gm6408	11	16	8	11	8	5	4	0	0.15881	0.264409	0.167979	0.217306	0.13055	0.093122	0.059364	0	0.02535	-1.39885	down
Cyp2a5	0	0	0	0	8	0	0	2	0	0	0	0	0.079835	0	0	0.01541	0.0455135	4.31032	up
Rgs6	3036	2983	2523	2287	1180	767	2682	2971	14.9842	18.368	19.5129	15.578	15.7998	8.44237	17.8531	15.0873	0.011107	-0.618456	down
Nos1	1052	3297	777	841	1209	689	819	1178	2.23377	6.89964	2.39458	2.48519	3.08971	2.46495	2.27231	2.64703	0.0425678	-0.64398	down
Msantd2	183	168	169	182	561	157	144	863	2.48855	2.68916	3.98012	4.07942	5.70859	3.94421	2.77935	7.00427	0.00214916	1.10299	up
Lilr4b	2	2	3	0	0	0	0	0	0.01843	0.014089	0.030301	0	0	0	0	0	0.0454477	-3.93985	down
Sox15	0	0	0	0	1	2	2	2	0	0	0	0	0.022753	0.061832	0.050779	0.024654	0.0364293	3.90644	up
Add2	4257	2959	2541	2570	4451	2466	9682	3669	11.1604	13.8577	14.1252	13.8786	13.2668	16.2734	26.5525	13.1456	0.012664	0.712883	up
Cd2bp2	1073	867	1987	1085	2767	1664	2181	1325	7.25924	6.61963	18.0491	10.5893	18.4539	16.1362	17.4329	8.46012	0.0407387	0.600469	up
Angptl8	10	10	7	7	1	5	5	2	0.204553	0.224423	0.185186	0.173471	0.015297	0.134425	0.120781	0.032852	0.0416496	-1.35239	down
BC028528	59	54	46	57	86	74	65	128	1.37525	1.46429	1.56433	1.75462	2.40057	2.84244	2.01405	2.76267	0.00647795	0.638812	up
Plek2	4	3	0	4	11	5	11	13	0.037721	0.025682	0	0.059989	0.126901	0.075774	0.139036	0.130664	0.00421741	1.76204	up
Gm42688	271	237	199	188	267	523	228	288	1.34736	1.32787	1.35406	1.22704	1.47654	3.92674	1.37035	1.26063	0.0401731	0.607762	up
Gm21663	7	1	2	3	15	14	4	5	0.040283	0.005257	0.009931	0.023331	0.100069	0.124463	0.030298	0.0235	0.0407305	1.57853	up
A830031A19Rik	5	2	2	3	1	0	0	0	0.114677	0.053705	0.044045	0.09332	0.017786	0	0	0	0.0141071	-3.08806	down
Ddx43	8	12	5	6	2	0	6	2	0.057354	0.105466	0.047962	0.059621	0.010002	0	0.057481	0.013547	0.026896	-1.6238	down
Yipf7	5	0	2	2	0	0	0	0	0.059272	0	0.040669	0.038951	0	0	0	0	0.0204903	-4.25131	down
Klk9	7	12	3	7	2	0	2	4	0.080326	0.154299	0.046103	0.102812	0.02722	0	0.029621	0.043113	0.00771536	-1.87172	down
Gm43720	208	16	2	14	1	1	1	1	0.585512	0.050602	0.006081	0.048523	0.000133	2e-06	6.5e-05	7.7e-05	8.36368e-07	-5.57649	down
Rnf151	6	6	4	0	0	0	0	0	0.086558	0.102062	0.077652	0	0	0	0	0	0.00145703	-5.0365	down
Olfr283	2	9	4	1	0	1	0	0	0.027537	0.067354	0.041244	0.009925	0	0.024078	0	0	0.00735041	-3.4626	down
Mbd3l2	0	11	0	0	0	0	0	0	0	0.098467	0	0	0	0	0	0	0.0321193	-4.49407	down
Cep112	131	111	70	83	45	48	58	81	0.822958	0.672361	0.53613	0.616206	0.264192	0.415988	0.362037	0.392294	0.000490739	-0.803166	down
Cuzd1	3	0	7	4	0	0	0	1	0.018362	0	0.067917	0.042093	0	0	0	0.007064	0.0146128	-3.43342	down
Trpc2	37	0	102	128	0	0	0	0	0.229708	0	0.87801	1.05408	0	0	0	0	6.05101e-09	-9.21657	down
Klhdc7b	72	71	45	37	27	14	31	60	0.604349	0.379995	0.295432	0.372262	0.295176	0.195438	0.300454	0.261471	0.00730769	-0.858656	down
Prkacb	29400	25774	21048	21373	25773	19331	7870	9367	126.241	124.705	124.307	119.929	122.522	124.907	41.1316	35.4143	0.0450385	-0.607415	down
Lrrc4b	2569	2371	6967	7821	3923	1713	2186	3261	29.8039	29.2731	70.2192	77.0907	36.3223	30.4712	29.3193	32.6949	0.00522314	-1.00343	down
Slc13a1	1	0	0	0	6	1	4	2	0.003411	0	0	0	0.046824	0.007729	0.034638	0.012774	0.0135305	3.15314	up
Prnd	2	0	0	8	0	0	0	0	0.005942	0	0	0.093019	0	0	0	0	0.0377475	-4.47405	down
Vpreb1	3	0	3	4	0	0	0	0	0.047162	0	0.06472	0.121917	0	0	0	0	0.0131271	-4.45417	down
Wnt8a	4	0	0	0	0	7	7	6	0.039879	0	0	0	0	0.093682	0.075121	0.052952	0.0435443	2.30535	up
Rhoh	22	20	18	20	41	31	22	36	0.159775	0.178473	0.194288	0.209142	0.353637	0.333071	0.094171	0.112239	0.0464274	0.655344	up
Spta1	0	3	0	0	15	3	0	10	0	0.004836	0	0	0.035353	0.006486	0	0.017061	0.020317	2.93334	up
Amy2a3	0	0	0	0	0	0	9	7	0	0	0	0	0	0	0.048151	0.02677	0.00980886	4.95251	up
Mme	611	532	477	396	1118	334	987	1125	3.99054	3.2716	3.97089	2.83396	3.41821	3.54814	3.5941	3.14802	0.000647819	0.729469	up
Dmbt1	5	4	0	0	0	0	0	0	0.014094	0.012531	0	0	0	0	0	0	0.0464195	-4.16952	down
Il5ra	4	0	6	2	0	0	0	0	0.02021	0	0.041555	0.013281	0	0	0	0	0.00805129	-4.71302	down
Olfr1033	43	37	18	24	22	6	4	29	0.265504	0.32071	0.394433	0.151158	0.272136	0.170769	0.255528	0.26353	0.0181802	-1.09443	down
Serpina10	2	0	0	2	5	4	9	13	0.010328	0	0	0.012895	0.023048	0.02706	0.051126	0.058755	0.000794876	2.73266	up
4930595D18Rik	0	0	0	0	0	0	4	8	0	0	0	0	0	0	0.089525	0.136366	0.0276165	4.48613	up
Prkar2b	1073	1070	828	2084	2484	1772	1004	3138	6.61378	7.80915	7.4897	14.6409	14.7984	14.2963	7.96319	15.7017	0.0267046	0.622063	up
Palb2	106	73	65	89	58	39	45	77	0.510282	0.395351	0.426021	0.553426	0.338263	0.281973	0.285975	0.323496	0.00381136	-0.668956	down
Melk	0	5	0	0	8	10	16	11	0	0.034257	0	0	0.05352	0.087005	0.11713	0.057513	0.000172465	3.05288	up
Tigd4	14	8	6	10	46	10	14	24	0.072691	0.047013	0.036547	0.068589	0.267034	0.078813	0.088393	0.110566	0.0158852	1.23149	up
Oas1g	2	3	0	0	4	5	8	6	0.011565	0.026263	0	0	0.039942	0.068854	0.081087	0.047573	0.0116606	2.09761	up
Igf2bp1	0	0	0	0	0	4	4	0	0	0	0	0	0	0.013016	0.010437	0	0.0407364	4.23392	up
Cfap97d1	3	4	0	2	0	0	0	0	0.066817	0.104478	0	0.039047	0	0	0	0	0.0185216	-4.23514	down
Qrich2	2	2	0	0	5	4	2	6	0.004976	0.005544	0	0	0.011068	0.011641	0.006022	0.01159	0.0443397	1.93501	up
Cox6a2	11	17	11	11	8	5	8	2	0.283752	0.503369	0.393129	0.356495	0.231252	0.168569	0.24432	0.046447	0.0403454	-1.12066	down
Cd200r2	15	5	4	7	3	0	4	3	0.146526	0.058001	0.042493	0.081397	0.022958	0	0.037475	0.018212	0.0203271	-1.61962	down
Uba1y	4	5	6	0	0	0	0	0	0.018058	0.020424	0.031132	0	0	0	0	0	0.00238887	-4.98716	down
Fbxl7	80	73	61	37	136	68	92	89	0.311163	0.319655	0.324187	0.188604	0.586291	0.399386	0.431352	0.305634	0.0307416	0.589872	up
Kcnj15	0	4	0	0	6	12	5	6	0	0.014157	0	0	0.021127	0.052564	0.015327	0.016741	0.00372865	2.77298	up
Smpd5	27	23	13	23	16	2	8	11	0.419717	0.257611	0.197075	0.343324	0.16461	0.022189	0.087643	0.08616	0.00366362	-1.27668	down
Gpr141	4	4	0	0	4	2	8	12	0.021046	0.017763	0	0	0.023261	0.015776	0.050644	0.05564	0.0483196	1.58866	up
Kdf1	4	0	3	6	0	0	0	0	0.032027	0	0.021975	0.06314	0	0	0	0	0.00504796	-4.81629	down
Trim10	2	2	0	5	17	5	2	23	0.016092	0.018109	0	0.0423	0.151915	0.048573	0.019475	0.162784	0.00893399	2.16699	up
Gm49909	0	0	0	0	124	0	0	0	0	0	0	0	3.90846	0	0	0	4.03202e-05	7.90482	up
Treml4	8	9	4	4	2	0	2	2	0.082858	0.104822	0.056473	0.054088	0.023037	0	0.025069	0.018274	0.00431696	-2.01836	down
Phf11c	66	72	64	55	23	25	62	56	0.344139	0.420668	0.456917	0.373842	0.129782	0.190325	0.391103	0.256756	0.0288255	-0.698882	down
Tprkb	1990	2944	958	1705	2963	2290	2802	3586	22.0938	31.9877	19.4224	24.3088	31.8432	34.208	33.0107	30.9183	0.00164076	0.593004	up
Ccdc42	6	4	0	0	0	0	0	0	0.074827	0.058749	0	0	0	0	0	0	0.0350939	-4.30453	down
Ces5a	9	14	8	10	20	14	30	22	0.07342	0.132824	0.095121	0.115177	0.19349	0.1842	0.315424	0.170747	0.0157638	1.01571	up
Rnf8	813	1449	351	1105	380	277	560	771	5.26114	6.38129	3.01338	5.1846	3.06471	3.29161	5.18404	5.25142	0.000726049	-0.983555	down
Gm9803	13	9	5	11	14	18	34	11	0.416658	0.289083	0.219845	0.454573	0.463855	0.846248	1.28754	0.310216	0.0486847	1.04303	up
Pcare	13	11	4	4	0	3	0	2	0.046823	0.044451	0.014828	0.018873	0	0.010872	0	0.006313	0.00213214	-2.54172	down
Cfhr2	0	0	0	0	0	0	3	6	0	0	0	0	0	0	0.023917	0.052304	0.0476197	4.10339	up
Hbb-bt	1250	1698	1220	1142	7522	573	1886	8156	32.1103	49.0724	42.9936	38.5624	214.941	22.2042	58.6374	184.87	0.000443745	1.57163	up
Hbb-bs	3450	3999	3167	2779	17556	1372	5010	20132	99.2217	129.412	124.968	105.049	562.347	59.6241	174.387	510.826	0.000486425	1.51915	up
Mrln	0	2	0	0	7	3	8	3	0	0.072193	0	0	0.286156	0.184614	0.367462	0.071943	0.00264415	3.09663	up
Olfr1417	46	30	20	20	15	11	23	15	0.250285	0.486067	0.178853	0.136996	0.220385	0.225088	0.18457	0.219293	0.0234166	-0.857794	down
Spatc1l	0	0	6	4	8	7	16	15	0	0	0.109316	0.071175	0.151611	0.142993	0.274099	0.179452	0.00877214	2.00514	up
Wdr63	24	35	23	34	60	46	71	37	0.134923	0.222805	0.175917	0.247845	0.373629	0.38626	0.488425	0.185448	0.0137137	0.864912	up
Mef2c	270	602	523	502	299	301	235	399	1.59315	3.76342	3.81914	3.41859	1.78483	2.82043	1.72698	1.87602	0.00529727	-0.703389	down
Gm3327	0	0	0	0	3	0	0	6	0	0	0	0	0.028925	0	0	0.068529	0.0468794	4.07706	up
Sgk1	5686	7296	7991	7090	5131	2563	3041	3518	39.9732	58.173	66.7404	66.2855	40.1218	27.5331	25.7976	21.6524	2.00596e-08	-1.05911	down
Nxpe5	0	0	0	2	3	2	10	0	0	0	0	0.013244	0.016736	0.015209	0.060774	0	0.0473904	2.63076	up
Ccnb1	5	0	5	4	8	13	16	18	0.029029	0	0.039835	0.034821	0.06446	0.138224	0.135547	0.113482	0.00183598	1.88539	up
Tjp3	18	7	9	12	4	1	6	5	0.125126	0.04166	0.071723	0.094047	0.026439	0.003267	0.042467	0.025927	0.00509583	-1.55055	down
Senp8	216	257	364	163	466	346	425	372	1.45755	1.7725	2.7992	1.31935	2.79765	2.85797	2.74145	1.93502	0.0131635	0.630027	up
Vmn2r20	13	12	6	8	31	7	19	22	0.014774	0.015598	0.008558	0.010765	0.039957	0.010891	0.026304	0.022261	0.040473	0.949314	up
Pqlc3	67	62	27	59	57	62	105	129	0.56964	0.587416	0.342423	0.673923	0.528188	0.788685	1.1231	0.956013	0.0254587	0.665089	up
Gm44790	0	0	0	0	0	0	22	0	0	0	0	0	0	0	0.601283	0	0.00498854	5.54664	up
Ppm1a	4991	4705	3357	10446	12561	9364	11207	5518	12.1529	12.7502	11.5108	32.5973	33.2085	33.3807	32.3551	12.2542	0.0314093	0.705656	up
Pcdha1	130	134	111	86	243	135	165	306	0.47442	0.550303	0.555292	0.412585	0.950279	0.703113	0.685073	0.964045	6.18442e-05	0.798524	up
Cd5l	0	0	0	0	0	0	3	7	0	0	0	0	0	0	0.021474	0.054683	0.0363727	4.23215	up
Tmem61	0	0	0	0	4	0	4	0	0	0	0	0	0.020058	0	0.021718	0	0.0479417	4.09116	up
Snapc1l	20	0	18	0	20	88	15	136	0.805928	0	0.971679	0	0.877	5.36337	0.731102	4.84576	0.00440364	2.69677	up
Sumo3	3971	2865	2830	2965	1284	2677	1188	2875	40.0838	32.0236	38.168	27.5231	10.8251	28.6532	11.3912	25.5968	0.00677909	-0.662845	down
Ccdc150	13	12	14	13	34	10	22	37	0.061451	0.062797	0.088024	0.073922	0.17857	0.070976	0.122517	0.181495	0.0285711	0.87162	up
Pmch	2	3	0	2	0	0	0	0	0.024867	0.081088	0	0.063393	0	0	0	0	0.0440137	-3.90783	down
Gm49333	0	0	0	0	0	0	18	0	0	0	0	0	0	0	0.113212	0	0.00955878	5.26284	up
Slfn14	0	0	0	0	0	2	4	3	0	0	0	0	0	0.014614	0.02324	0.0086	0.0198284	4.24192	up
Gchfr	7	6	11	0	19	16	8	24	0.168028	0.188251	0.395833	0	0.560609	0.665544	0.271135	0.587014	0.0212413	1.39322	up
Gm8127	63	75	58	55	45	27	36	58	0.792476	1.05582	0.994012	0.898818	0.629584	0.507639	0.545607	0.640073	0.00630942	-0.669819	down
Gm8126	0	6	4	4	0	0	0	0	0	0.058176	0.055736	0.040824	0	0	0	0	0.00239264	-4.93551	down
Hspa1b	854	781	3487	536	431	382	637	1143	5.49724	5.65923	30.83	4.53855	3.08325	3.70963	4.96184	6.49282	0.00429412	-1.34751	down
Hspa1a	1016	881	2844	650	571	463	677	1197	6.18459	6.03412	23.7571	5.19445	3.86167	4.25197	4.98717	6.42814	0.00415352	-1.07334	down
Spaca5	0	3	0	0	3	3	3	5	0	0.08016	0	0	0.075928	0.096754	0.0739	0.124277	0.0491589	2.01109	up
Cacng6	0	0	0	2	2	4	13	2	0	0	0	0.023857	0.01627	0.055157	0.292843	0.016121	0.0100814	3.10549	up
Duoxa1	7	7	0	6	0	0	0	0	0.055276	0.049438	0	0.048116	0	0	0	0	0.000575921	-5.34364	down
Gm8374	0	0	0	0	0	4	12	0	0	0	0	0	0	0.16227	0.390361	0	0.0106103	5.16328	up
Fgf21	5	2	0	4	0	0	0	0	0.075975	0.025928	0	0.083931	0	0	0	0	0.0092681	-4.51411	down
Tmem154	54	44	30	40	26	14	31	40	0.289267	0.265719	0.222312	0.278731	0.155523	0.114092	0.200102	0.186183	0.0212194	-0.660941	down
Lalba	0	3	2	2	0	0	0	0	0	0.078216	0.0643	0.061584	0	0	0	0	0.0440949	-3.97205	down
Nhej1	55	66	50	41	98	72	93	70	0.934027	1.25709	1.15487	0.919416	1.85979	1.85868	1.91531	1.05671	0.0172334	0.633847	up
Stpg3	2	3	3	0	0	0	0	0	0.023198	0.02999	0.045874	0	0	0	0	0	0.0289155	-4.11557	down
Capn9	7	8	8	6	0	0	6	0	0.051432	0.061709	0.083125	0.060931	0	0	0.048787	0	0.0131729	-2.20757	down
H3c6	8	21	15	4	2	4	8	6	0.166586	0.503968	0.443468	0.113592	0.045496	0.105002	0.189142	0.102487	0.048974	-1.29157	down
Cxcl12	2955	2579	1939	2023	4491	3257	2155	5587	10.8645	10.6026	9.33579	9.85652	17.4892	17.5258	9.9209	18.3125	6.57651e-05	0.647733	up
Egr4	55	96	69	53	40	29	41	61	0.454658	0.899145	0.788248	0.579738	0.371407	0.361708	0.407954	0.451898	0.00728165	-0.755689	down
Oasl1	6	4	8	9	24	18	16	17	0.04931	0.037281	0.079557	0.095938	0.2186	0.22378	0.15875	0.122541	0.00232402	1.41133	up
Usp9y	0	0	0	0	94	0	0	2	0	0	0	0	0.231917	0	0	0.003938	8.98593e-05	7.53206	up
Rnf170	550	427	356	320	438	1383	425	484	9.25704	7.82483	7.06697	7.01344	7.22213	12.8931	8.64079	6.22256	0.0247646	0.855259	up
H3c7	14	31	12	6	4	5	2	15	0.188079	0.484782	0.218521	0.112961	0.063616	0.104491	0.026003	0.184544	0.0314815	-1.35305	down
Gm49384	0	0	0	0	15	0	0	0	0	0	0	0	0.300017	0	0	0	0.0180516	4.91077	up
Gm43518	0	0	6	0	0	30	6	23	0	0	0.206412	0	0	1.243	0.201434	0.552962	0.025952	3.10575	up
Vax1	2	2	5	0	0	0	0	0	0.034603	0.038941	0.094972	0	0	0	0	0	0.0235475	-4.31119	down
Actl9	8	3	13	4	23	7	12	27	0.095336	0.02961	0.227716	0.068934	0.321884	0.119132	0.182779	0.31244	0.0417369	1.14763	up
Lrrc61	229	186	264	249	213	649	347	301	2.15664	2.30955	3.05929	3.12519	1.8438	7.10989	3.40014	2.69324	0.0343787	0.751482	up
Gm4894	2	7	3	0	0	0	0	0	0.007956	0.059712	0.021611	0	0	0	0	0	0.00848054	-4.65694	down
Cdc14b	858	764	554	625	680	200	255	844	4.17661	4.01074	3.6184	4.15987	3.9776	3.38422	3.28033	4.0189	0.014246	-0.63297	down
Gata6	0	0	0	0	5	0	5	5	0	0	0	0	0.024847	0	0.064608	0.01971	0.00244496	4.88142	up
Tbx21	5	0	10	6	0	0	3	0	0.031483	0	0.099562	0.057252	0	0	0.017573	0	0.0334461	-2.70784	down
Zfp568	126	204	255	137	160	53	115	99	0.500309	0.7905	1.07525	0.67179	0.798401	0.513496	0.610298	0.432831	0.00768987	-0.86167	down
Chil3	0	0	0	0	0	4	5	5	0	0	0	0	0	0.068375	0.056817	0.041418	0.00313176	4.86123	up
Gm19684	4	6	10	2	0	3	0	0	0.043626	0.063616	0.153762	0.029277	0	0.043243	0	0	0.020209	-2.67338	down
Pet117	1	1	1	1	1	75	1	1	7e-06	1e-06	6e-06	1e-06	1e-06	2.92847	2e-06	1e-06	0.0024288	4.42967	up
Strc	43	32	21	19	22	12	11	24	0.133676	0.112896	0.089589	0.076751	0.074134	0.055389	0.040956	0.065209	0.0294009	-0.775447	down
Sprr1a	23	74	84	10	42	5	0	14	0.515296	1.85922	2.57122	0.293764	1.04547	0.135292	0	0.274289	0.0346649	-1.79484	down
Cpa6	0	4	0	0	10	6	0	8	0	0.032827	0	0	0.101621	0.080202	0	0.065655	0.0491175	2.41906	up
Cpa5	2	0	6	0	0	0	0	0	0.016518	0	0.067929	0	0	0	0	0	0.0456347	-4.19347	down
Samsn1	40	10	14	37	42	39	53	57	0.381075	0.10619	0.183262	0.461834	0.444002	0.557258	0.610544	0.47893	0.0269535	0.883493	up
Col6a4	140	164	38	117	57	38	28	79	0.34231	0.718942	0.369496	0.374797	0.168976	0.332329	0.080552	0.341267	0.000546479	-1.22973	down
Hemgn	2	0	0	0	0	7	2	10	0.015288	0	0	0	0	0.069374	0.018502	0.067437	0.0227997	2.97746	up
Hic1	129	143	97	129	166	188	156	320	0.663188	0.825958	0.68704	0.870378	0.950255	1.45815	0.974636	1.45543	0.00171379	0.670737	up
Aldh3b3	0	0	2	2	9	4	4	12	0	0	0.011582	0.052993	0.04255	0.019672	0.021273	0.047545	0.0035924	2.59098	up
Pih1h3b	6	3	2	4	10	13	13	5	0.066353	0.039101	0.032853	0.060728	0.133037	0.229316	0.18073	0.043815	0.0178128	1.46538	up
Nhlrc4	10	13	8	12	26	18	14	25	0.083291	0.123242	0.092577	0.132927	0.235429	0.229002	0.142741	0.183696	0.0265159	0.8878	up
Gm45208	12	0	0	0	0	0	0	0	0.272815	0	0	0	0	0	0	0	0.0321193	-4.49045	down
Ggnbp1	238	162	91	155	98	130	72	87	4.10967	3.20157	2.28898	3.69728	3.03659	4.14502	2.7385	2.27391	0.0222299	-0.684793	down
Ifi206	0	2	0	0	6	5	9	12	0	0.013254	0	0	0.039294	0.035788	0.057395	0.062431	2.68362e-05	3.64223	up
Tnfrsf8	3	2	5	6	18	8	17	14	0.015873	0.011273	0.029042	0.041723	0.105326	0.063243	0.10245	0.065347	0.00173831	1.72809	up
Tnfrsf4	24	41	23	19	19	10	18	18	0.415181	0.792562	0.540326	0.417805	0.359458	0.258174	0.381652	0.264956	0.0364852	-0.766334	down
Krtap16-1	2	0	0	8	0	0	0	0	0.019134	0	0	0.100596	0	0	0	0	0.0377265	-4.47405	down
Ccl11	0	0	0	0	10	0	5	6	0	0	0	0	0.184423	0	0.080814	0.073639	0.00070564	5.34631	up
Nrn1	3627	878	722	2880	3244	2576	3053	4325	40.4049	11.02	11.0828	42.1401	40.2882	43.223	41.1891	42.5966	0.0418766	0.682336	up
2010315B03Rik	276	203	196	172	241	512	264	363	4.27773	4.33325	3.85246	4.07096	3.76223	5.92284	4.44329	3.95445	0.00717192	0.746433	up
Olfr316	0	4	6	3	0	0	0	0	0	0.077208	0.054699	0.046965	0	0	0	0	0.00383754	-4.85864	down
Shroom2	2772	6308	1790	5573	6501	4909	6266	8697	6.69069	17.4498	5.9256	18.1155	17.6908	18.2955	18.7967	19.0517	0.0213119	0.61319	up
Slc27a6	32	12	19	6	27	27	19	63	0.23019	0.097233	0.188299	0.05086	0.216775	0.293933	0.163688	0.399135	0.048879	0.906684	up
Pde6a	0	3	0	0	16	3	10	17	0	0.008861	0	0	0.069539	0.011884	0.046027	0.055572	1.70908e-05	3.63719	up
Trim30c	1	0	0	0	0	4	6	4	0.003478	0	0	0	0	0.063546	0.075076	0.034288	0.0155088	3.30417	up
Abhd12b	3	5	2	3	0	0	0	0	0.022558	0.047556	0.024201	0.035667	0	0	0	0	0.00168899	-4.77764	down
Sh2d1b1	0	0	0	0	0	2	3	4	0	0	0	0	0	0.015219	0.017186	0.018792	0.0187624	4.21562	up
Lmod3	6	4	7	4	4	0	0	0	0.046591	0.036586	0.067145	0.042801	0.030463	0	0	0	0.0163679	-2.32328	down
Rnase6	42	24	21	15	12	6	14	17	0.61848	0.220643	0.346583	0.13555	0.097211	0.066634	0.123803	0.110352	0.00635495	-1.0926	down
Gm49601	0	0	0	0	0	46	0	0	0	0	0	0	0	0.563384	0	0	0.000352074	6.88634	up
Gp1bb	4	4	104	1	9	2	5	11	0.020041	0.038947	1.22842	0.004251	0.143059	0.020205	0.047686	0.143624	0.0343137	-2.3649	down
Hsd17b1	23	25	12	15	6	9	6	5	0.301281	0.37922	0.215437	0.249999	0.089276	0.17797	0.083303	0.047758	0.00155393	-1.50602	down
Gm21586	0	0	6	15	0	0	0	0	0	0	0.359108	0.932812	0	0	0	0	0.00498854	-5.59854	down
Tmem82	25	19	18	22	12	11	10	7	0.267472	0.136027	0.150109	0.211688	0.076357	0.179333	0.073018	0.059646	0.00928248	-1.08119	down
Napg	2891	3271	7121	1937	2704	1698	2347	3109	17.0793	20.8681	52.7584	16.2197	20.9147	18.2011	17.0102	18.2528	0.0121832	-0.758565	down
Gm14401	9	6	7	3	0	0	6	0	0.162951	0.105077	0.167233	0.073085	0	0	0.128102	0	0.0444055	-1.9657	down
Iqcn	4	9	10	2	0	0	4	4	0.015709	0.039906	0.053714	0.010358	0	0	0.019075	0.013905	0.0468818	-1.7158	down
Mapk1ip1	754	746	590	495	1197	545	1430	956	8.76598	9.76243	9.2521	7.47567	15.4068	9.73408	19.6343	9.91269	0.00161339	0.634931	up
Ppbp	2	0	0	2	40	6	3	14	0.033357	0	0	0.043842	0.739732	0.12586	0.060555	0.205703	0.000156832	3.74586	up
Trim2	22825	20559	8910	11173	14033	8046	6181	13186	70.504	71.0133	32.2957	44.5226	47.7217	39.371	20.382	36.6507	0.00254215	-0.630912	down
Sh3rf2	2	8	2	3	0	0	0	0	0.007047	0.027944	0.009606	0.009325	0	0	0	0	0.00128535	-4.97743	down
Dnah3	29	34	18	17	64	29	65	53	0.040243	0.054703	0.035427	0.031275	0.104256	0.15514	0.154635	0.111115	0.00085769	1.06678	up
Olfr1029	2	4	0	3	0	0	0	0	0.006306	0.021723	0	0.012685	0	0	0	0	0.0194545	-4.25747	down
Clec10a	0	0	0	0	9	0	3	5	0	0	0	0	0.0731	0	0.018748	0.027333	0.00196511	5.04513	up
Gsx2	0	0	0	0	0	2	4	2	0	0	0	0	0	0.032746	0.052517	0.019078	0.0316399	4.10541	up
Gm17093	0	0	0	0	0	0	4	6	0	0	0	0	0	0	0.052499	0.067268	0.035012	4.26325	up
Fbxo43	31	18	14	12	2	7	9	5	0.136894	0.089095	0.083137	0.069937	0.009957	0.047248	0.043341	0.015797	0.00165789	-1.66189	down
Camp	0	0	0	0	6	1	5	15	0	0	0	0	0.156362	0.019834	0.1386	0.308056	5.95488e-05	5.65195	up
Tmigd3	3	0	1	2	8	2	9	5	0.058135	0	0.026624	0.035523	0.153625	0.04868	0.195233	0.073238	0.0246427	1.8732	up
4930503E14Rik	7	5	3	0	0	2	0	0	0.087842	0.078445	0.057523	0	0	0.038449	0	0	0.045486	-2.53612	down
Lrr1	0	0	0	2	4	3	2	7	0	0	0	0.031654	0.053569	0.053554	0.029147	0.074365	0.0145667	2.62855	up
Rps27	202	556	619	376	933	719	1015	1215	7.9267	31.3648	43.3112	24.8323	51.0137	56.011	63.3972	55.3839	0.000232488	1.03169	up
Gypa	0	3	3	0	16	3	6	15	0	0.032269	0.026826	0	0.169288	0.029504	0.070107	0.122849	0.00161953	2.50545	up
Slc35g3	21	5	8	0	22	15	20	22	0.231654	0.062816	0.122559	0	0.271737	0.237546	0.269346	0.216411	0.0438099	1.22942	up
Cd79b	16	19	6	8	3	0	0	10	0.198731	0.255689	0.103816	0.132722	0.028076	0	0	0.110467	0.00758625	-2.01998	down
Ltf	0	3	2	0	19	9	9	5	0	0.036724	0.018073	0	0.149743	0.089115	0.116994	0.028586	0.000424786	2.93626	up
Gm10340	0	0	0	0	0	0	16	0	0	0	0	0	0	0	0.189057	0	0.0129309	5.09683	up
Clec18a	0	0	2	0	2	0	5	11	0	0	0.016686	0	0.009276	0	0.0428	0.071532	0.0363654	2.65634	up
Arhgap33os	3	3	2	0	0	0	0	0	0.022753	0.02757	0.016421	0	0	0	0	0	0.02759	-4.08637	down
Xlr5a	11	0	0	4	0	0	0	0	0.12042	0	0	0.056978	0	0	0	0	0.0136183	-4.88075	down
Gm50241	0	0	54	0	0	0	0	0	0	0	0.482992	0	0	0	0	0	0.000274741	-7.00638	down
Nr0b1	16	7	0	6	0	0	2	2	0.159716	0.067458	0	0.078698	0	0	0.02394	0.017628	0.0134266	-2.7101	down
Rgs9bp	37	48	38	40	13	25	24	36	0.101379	0.148059	0.142757	0.144053	0.039608	0.103419	0.079568	0.086391	0.0184812	-0.789865	down
Rsad2	98	59	80	77	183	69	93	230	0.418668	0.283253	0.469384	0.434791	0.969333	0.443279	0.529222	0.965701	0.00813039	0.74637	up
Marchf10	13	15	19	15	27	17	42	28	0.07395	0.098454	0.172367	0.163076	0.175013	0.146701	0.31285	0.149275	0.0402952	0.808274	up
Gm20517	0	0	0	0	27	21	0	0	0	0	0	0	0.112454	0.113804	0	0	0.000487446	6.735	up
Cdca5	14	12	8	12	6	4	8	6	0.124942	0.120451	0.097485	0.140755	0.059551	0.053248	0.086404	0.046347	0.040247	-0.965636	down
Prss57	5	4	3	7	32	0	9	30	0.028175	0.02862	0.024395	0.056856	0.222233	0	0.063711	0.163051	0.0293346	1.68912	up
Commd1b	987	1	1	0	1	0	1	26	6.49003	0.003665	0.004628	0	0.002787	0	0.007569	0.150832	0.000248091	-5.2073	down
Pter	1044	366	266	342	347	188	211	308	5.68779	2.60358	2.44682	2.62155	2.28209	1.7441	1.70836	1.85148	0.00115779	-0.920254	down
Tdrd9	68	58	36	53	35	23	31	44	0.25351	0.244734	0.183588	0.258586	0.143487	0.13033	0.138335	0.145285	0.0039109	-0.741378	down
Foxd2	0	3	0	0	6	4	2	3	0	0.015685	0	0	0.046191	0.04207	0.015012	0.018444	0.0470268	2.14593	up
Foxd1	24	28	8	9	27	32	26	40	0.085464	0.111377	0.039126	0.037693	0.107081	0.172196	0.111719	0.125851	0.0271148	0.857754	up
Cldn12	1028	618	908	799	1690	1088	709	2007	5.1722	3.51979	6.30442	5.36728	9.4337	8.3328	4.35507	8.90165	0.00362049	0.618838	up
Gm21103	10	5	3	3	14	11	10	13	0.096908	0.057715	0.028152	0.026963	0.212231	0.169348	0.154542	0.116942	0.0171332	1.1614	up
Sdr9c7	0	0	0	0	3	0	2	3	0	0	0	0	0.014055	0	0.01206	0.011113	0.0414646	4.01416	up
Ankrd53	65	32	60	55	38	26	35	47	0.670953	0.369668	0.848689	0.738002	0.429971	0.402346	0.435926	0.424839	0.0406412	-0.614364	down
Cldn8	5	0	12	6	5	19	22	26	0.030667	0	0.119379	0.060393	0.034106	0.216301	0.200045	0.172024	0.0429805	1.52262	up
Cldn4	0	2	7	2	0	0	0	0	0	0.022387	0.081897	0.026146	0	0	0	0	0.0108203	-4.65638	down
Cldn6	0	0	0	0	5	0	3	4	0	0	0	0	0.067474	0	0.026955	0.037595	0.00772044	4.56903	up
Kcnk15	2	4	4	3	20	3	10	6	0.015961	0.042185	0.051614	0.024717	0.205824	0.028383	0.113796	0.049717	0.044089	1.47502	up
Vmn2r31	0	0	0	0	6	5	0	0	0	0	0	0	0.014172	0.012988	0	0	0.0204042	4.63199	up
S100a8	0	0	0	0	7	0	0	7	0	0	0	0	0.248006	0	0	0.227992	0.0162473	4.70267	up
Slc22a13	4	2	8	6	0	0	1	0	0.029889	0.012639	0.08995	0.070811	0	0	0.009783	0	0.000824148	-3.86109	down
Bves	112	105	110	94	58	40	67	130	0.463083	0.487169	0.620749	0.50583	0.262696	0.24826	0.33258	0.471275	0.0120823	-0.630339	down
Gm7951	4	0	0	0	14	7	0	8	0.043624	0	0	0	0.197737	0.12107	0	0.082585	0.0155804	2.76729	up
Fsip2	2	0	2	4	0	0	0	0	0.001711	0	0.002285	0.00449	0	0	0	0	0.0314721	-4.15536	down
Etfbl	18	24	0	0	36	31	35	21	0.38791	0.584785	0	0	0.821585	0.998249	0.907756	0.375287	0.040014	1.67897	up
Pcdh12	46	28	18	36	51	39	41	93	0.149146	0.102052	0.079764	0.153363	0.184126	0.190511	0.161186	0.27387	0.0166571	0.732276	up
Diaph2	415	736	273	609	352	237	312	349	1.01019	1.80993	1.5608	1.73543	1.56013	1.45305	1.17014	1.27858	0.00142853	-0.746974	down
Apol11b	0	3	0	0	26	3	3	21	0	0.017981	0	0	0.231004	0.024115	0.019337	0.146926	0.000288265	3.8072	up
Tex47	0	0	0	0	0	7	3	0	0	0	0	0	0	0.056775	0.015176	0	0.0237678	4.60051	up
Tex45	21	13	11	8	2	7	0	6	0.225209	0.160048	0.165386	0.116569	0.024742	0.115216	0	0.059234	0.00534094	-1.78678	down
Gm1604b	58	63	49	66	108	95	83	109	1.37342	1.67494	1.59739	2.05769	2.86886	3.41673	2.3797	2.27866	0.00284475	0.702692	up
Gucy2f	54	26	35	25	56	52	52	92	0.117931	0.063486	0.105159	0.072707	0.137472	0.173445	0.139774	0.179745	0.00538772	0.794332	up
Dthd1	5	14	6	2	13	13	13	22	0.025114	0.098916	0.051637	0.016504	0.090276	0.118596	0.091179	0.121338	0.0307401	1.11188	up
Aurkb	2	0	0	0	3	2	2	9	0.018526	0	0	0	0.030905	0.019929	0.021314	0.065429	0.0183982	2.64092	up
Fam83g	6	12	3	6	3	2	0	3	0.022276	0.047761	0.010376	0.029812	0.008409	0.011335	0	0.00667	0.0236974	-1.73942	down
Olfr18	4	0	4	6	0	0	2	0	0.018712	0	0.034237	0.040989	0	0	0.015097	0	0.0379208	-2.60187	down
Zscan2	212	57	51	159	50	26	35	73	2.66954	1.28921	1.52887	2.7154	1.08156	0.897456	0.862435	1.33129	0.000275312	-1.44513	down
Fbxo34	717	786	367	261	1465	577	556	810	4.59954	5.38957	3.6125	2.98187	10.5827	5.57846	4.54518	4.64428	0.0178508	0.671183	up
Sepsecs	1287	1077	814	996	545	406	502	1434	4.42404	4.31234	3.83995	4.681	2.38271	2.30755	2.31316	4.3499	0.00129372	-0.661165	down
Gm37988	9	4	3	0	0	0	0	0	0.175631	0.096378	0.060546	0	0	0	0	0	0.00265242	-5.0017	down
Pappa2	71	54	62	50	95	77	76	126	0.134301	0.114956	0.158906	0.122815	0.199342	0.219146	0.172722	0.210939	0.00755759	0.595624	up
Atp8b4	0	0	0	0	0	0	10	0	0	0	0	0	0	0	0.038347	0	0.0399298	4.43995	up
Mzb1	3	3	4	0	0	0	0	0	0.057325	0.063349	0.084538	0	0	0	0	0	0.0127315	-4.42079	down
Steap1	4	4	6	2	14	14	5	20	0.044704	0.049579	0.101812	0.037699	0.224103	0.302228	0.07109	0.247841	0.00442199	1.6313	up
Steap4	0	8	4	6	14	12	16	23	0	0.050126	0.031269	0.044541	0.089098	0.102528	0.11086	0.116102	0.00121255	1.73581	up
Sytl4	54	52	45	23	28	24	32	17	0.287273	0.306525	0.326745	0.147763	0.216176	0.172355	0.185137	0.07504	0.0395772	-0.772814	down
Sytl3	38	8	6	9	7	0	0	5	0.395689	0.066108	0.060631	0.078384	0.057317	0	0	0.031963	0.00485251	-2.33939	down
Gm6377	0	0	0	0	5	0	4	2	0	0	0	0	0.02877	0	0.031203	0.011411	0.0141401	4.48317	up
Fcgr2b	95	76	45	47	81	86	86	168	0.664662	0.886372	0.439228	0.716289	0.602658	1.36912	1.08984	1.36489	0.0120532	0.633566	up
Apol9a	34	23	35	19	21	14	15	19	0.701161	0.342954	0.677795	0.338885	0.263111	0.445211	0.214316	0.187475	0.041883	-0.736501	down
P2ry4	0	0	0	3	3	5	5	9	0	0	0	0.010708	0.009061	0.024593	0.019721	0.028751	0.00627424	2.60039	up
Iyd	5	5	11	4	3	0	2	2	0.057198	0.052833	0.171451	0.059941	0.032759	0	0.026054	0.013819	0.0121193	-1.87548	down
Gm4631	168	13	0	5	0	1	0	0	0.685568	0.059444	0	0.025145	0	0.00218	0	0	9.13863e-06	-6.71525	down
Kdr	1166	889	756	845	1652	1192	924	1935	3.55432	3.04794	3.16064	3.38456	5.6017	5.48171	3.40806	5.20374	5.11086e-05	0.587499	up
Hpcal4	726	950	548	577	4169	2796	667	757	2.80717	4.26189	2.98512	2.86952	17.1958	15.8106	3.50489	2.57099	0.00029952	1.64572	up
Ccdc60	56	46	50	36	37	23	20	49	0.283478	0.26217	0.346845	0.244365	0.206682	0.177614	0.123887	0.217725	0.0322741	-0.621472	down
S100a14	0	14	4	2	0	0	0	2	0	0.272292	0.076374	0.098305	0	0	0	0.030095	0.0244315	-3.18206	down
Gm20431	0	318	0	0	0	0	0	0	0	2.72576	0	0	0	0	0	0	2.08917e-06	-9.26385	down
Vmn2r21	0	0	0	0	6	8	0	0	0	0	0	0	0.047046	0.083896	0	0	0.0108204	5.01524	up
Ddias	15	8	13	14	26	11	26	32	0.307133	0.047492	0.094945	0.097523	0.15401	0.087514	0.167593	0.146196	0.0379944	0.831538	up
Pabpc1l	8	23	9	15	4	4	4	9	0.056007	0.195744	0.090014	0.144578	0.034135	0.034743	0.037146	0.058615	0.00763187	-1.45057	down
Clec4a2	2	8	8	16	19	17	23	38	0.026998	0.06276	0.15207	0.1517	0.147904	0.186211	0.202008	0.24504	0.00900532	1.3657	up
Klb	26	28	28	19	21	6	17	17	0.13045	0.155454	0.191571	0.125166	0.11373	0.046206	0.101466	0.075626	0.0330219	-0.798655	down
Gm28051	0	0	0	0	36	0	7	0	0	0	0	0	1.60519	0	0.297151	0	0.000980045	6.40983	up
Hes3	70	48	40	91	45	29	50	41	0.889633	0.525785	0.540463	1.43989	0.492262	0.764857	0.68553	0.657289	0.0477093	-0.641894	down
Srarp	60	56	59	70	136	98	68	136	1.19728	1.23596	1.61507	1.8342	3.01779	2.94122	1.63577	2.39459	0.00328848	0.768864	up
AL935121.1	16	0	46	0	0	7	0	0	0.099406	0	0.387991	0	0	0.057067	0	0	0.0364705	-2.94671	down
Spib	12	2	0	2	0	0	0	0	0.07758	0.014582	0	0.017031	0	0	0	0	0.0054474	-4.95002	down
Sh2d4a	30	17	18	14	14	10	2	16	0.199282	0.125141	0.155036	0.12211	0.102389	0.100299	0.016085	0.088015	0.0415036	-0.95389	down
Gzmk	0	0	4	4	0	0	0	0	0	0	0.073248	0.066641	0	0	0	0	0.0405882	-4.23844	down
Gm6676	18	0	0	0	0	0	0	0	0.15212	0	0	0	0	0	0	0	0.0129309	-5.03973	down
Tmem26	70	81	36	21	73	57	111	89	0.371221	0.420412	0.584734	0.307458	0.328494	0.536014	0.480452	0.332582	0.0488164	0.667758	up
Lat	20	14	15	13	7	5	11	6	0.290461	0.230607	0.287826	0.238683	0.105605	0.101052	0.185634	0.071006	0.0151233	-1.11794	down
Atf3	67	102	111	51	27	43	56	67	0.609141	1.04246	1.37664	0.60995	0.271289	0.586816	0.614892	0.532464	0.0145819	-0.849917	down
Gm49711	6	8	6	11	2	0	4	6	0.082694	0.128248	0.115075	0.202641	0.03158	0	0.064901	0.075404	0.0274064	-1.4535	down
Dnaaf1	29	26	20	24	13	20	8	12	0.184963	0.18267	0.170353	0.199838	0.085453	0.189216	0.06127	0.063154	0.0350407	-0.891658	down
Cx3cl1	10385	1658	1496	7993	1962	1395	955	2175	58.0374	11.3207	12.6137	58.366	14.1101	12.4652	8.03135	11.6369	7.0315e-05	-1.74615	down
Kmt5a	3191	3153	2768	2714	1400	1074	1368	4230	24.0237	26.8287	28.1945	26.2651	18.5671	19.6309	19.9118	27.5027	0.00140403	-0.710661	down
Mpig6b	0	3	0	0	3	7	7	6	0	0.018053	0	0	0.017841	0.072632	0.058242	0.040393	0.00405736	2.75793	up
Gm44503	0	0	100	0	0	0	0	0	0	0	0.561685	0	0	0	0	0	4.13979e-05	-7.8949	down
Gm29094	0	0	0	0	0	6	2	4	0	0	0	0	0	0.21846	0.060779	0.087447	0.00877888	4.69946	up
Ngp	0	4	0	0	12	2	9	15	0	0.066538	0	0	0.19409	0.044618	0.143111	0.194128	0.000833425	2.99736	up
Cd96	0	10	3	0	0	0	0	0	0	0.092019	0.022699	0	0	0	0	0	0.0181956	-4.77992	down
Fam71f2	12	0	6	0	20	16	11	8	0.177987	0	0.11136	0	0.338328	0.353472	0.200333	0.107836	0.0496124	1.66273	up
5530401A14Rik	4	0	0	0	3	12	3	4	0.038959	0	0	0	0.021883	0.172229	0.023813	0.027639	0.0146273	2.49791	up
Gatad2b	959	1184	2335	2774	879	756	894	1080	2.95484	3.57354	8.48891	9.28707	3.84154	3.72766	3.399	2.84783	0.000162343	-1.13408	down
Zfp148	1624	3587	1222	2807	1778	1110	1477	2048	5.67456	8.13646	6.19175	6.7781	6.77572	6.24977	6.47435	5.81507	0.011285	-0.597801	down
Grxcr2	0	0	0	0	0	0	11	0	0	0	0	0	0	0	0.109411	0	0.0321193	4.57231	up
Tmbim6	8025	17959	14071	6203	7334	5031	6785	9393	63.8634	152.187	145.793	66.0582	66.3596	64.7496	66.1198	66.0346	0.00122958	-0.784005	down
Slc25a54	0	0	0	0	4	0	0	5	0	0	0	0	0.040242	0	0	0.04263	0.0454648	4.10135	up
Dnajb3	43	36	18	34	63	38	48	57	0.736842	0.692276	0.424211	0.766207	1.189	0.983588	0.997819	0.863431	0.0259076	0.618505	up
Gm42669	9	16	79	13	16	8	16	8	0.041946	0.093301	0.629675	0.087749	0.092558	0.060269	0.099948	0.03639	0.0482464	-1.42618	down
Cnga2	17	12	5	14	2	4	4	13	0.099708	0.07908	0.04045	0.107329	0.013113	0.035471	0.028538	0.062939	0.0473759	-1.12438	down
Gm14418	141	155	169	94	215	199	246	328	2.32293	2.21432	3.29954	2.01129	3.45066	4.25052	4.18977	4.06287	0.000399599	0.753564	up
Gapt	8	0	0	4	0	0	0	0	0.069842	0	0	0.045898	0	0	0	0	0.0235036	-4.59591	down
F2	0	0	0	0	4	5	0	0	0	0	0	0	0.035497	0.066448	0	0	0.0321782	4.37896	up
Slfn3	30	22	34	22	56	42	46	56	0.270215	0.221176	0.423579	0.251656	0.565098	0.591067	0.545703	0.452442	0.00511571	0.83102	up
Slfn4	0	0	0	0	3	0	0	6	0	0	0	0	0.010185	0	0	0.024049	0.0468492	4.07709	up
Gm42957	112	38	17	36	7	15	30	20	0.553508	0.210608	0.115075	0.231572	0.037973	0.109995	0.179679	0.085108	0.0070222	-1.4235	down
Asb5	15	20	14	21	3	2	1	19	0.154931	0.238832	0.209473	0.302954	0.036905	0.033277	0.012636	0.174248	0.00792814	-1.6719	down
Vmn2r53	0	0	0	0	0	5	0	5	0	0	0	0	0	0.004925	0	0.002951	0.0314294	4.40774	up
Gm5415	5	8	8	5	26	10	19	14	0.022522	0.044158	0.054809	0.029383	0.144351	0.067984	0.114601	0.059123	0.00678568	1.33596	up
Gm13090	6	4	5	5	3	0	0	0	0.123671	0.087373	0.164003	0.140106	0.05622	0	0	0	0.0061037	-2.60587	down
Pomc	40	34	16	27	18	14	15	26	0.700562	0.661855	0.382063	0.614116	0.346686	0.339787	0.301744	0.389925	0.030439	-0.718242	down
Runx3	0	0	0	0	0	3	0	10	0	0	0	0	0	0.014038	0	0.04018	0.0214094	4.61718	up
4930556J24Rik	13	16	11	7	25	22	19	20	0.189965	0.260619	0.216576	0.131896	0.403271	0.477278	0.334449	0.259766	0.0297044	0.850539	up
Hba-a1	2629	2814	2311	2162	11896	892	3382	13808	67.9313	81.8263	81.9229	73.4154	341.852	34.7656	105.757	314.785	0.00145625	1.39488	up
Hba-a2	1721	1986	1334	1287	7786	641	2307	9426	56.0988	72.8649	59.6453	55.113	282.299	31.4953	91.0246	271.103	0.000591375	1.48108	up
Rps27rt	1202	978	481	812	528	467	513	550	58.0347	53.1057	31.8629	51.4885	28.3205	33.9805	29.9676	23.4239	1.72574e-05	-0.74728	down
Fam167b	8	10	8	8	4	4	4	2	0.157746	0.222494	0.213577	0.20733	0.088011	0.117865	0.095773	0.02284	0.0304453	-1.28206	down
Hp	4	1	4	4	9	7	10	6	0.053336	0.007865	0.073226	0.070389	0.128283	0.121612	0.158085	0.061887	0.0434667	1.23586	up
Plac8	0	0	0	0	0	0	2	15	0	0	0	0	0	0	0.035719	0.299012	0.016019	4.87272	up
Gm16181	6	12	14	4	3	3	3	6	0.178674	0.41608	0.595175	0.130218	0.096167	0.107335	0.10892	0.155611	0.0325429	-1.3281	down
Olfr77	0	3	2	3	0	0	0	0	0	0.006109	0.005018	0.006069	0	0	0	0	0.0284094	-4.15942	down
Acot10	9	10	11	8	3	5	0	0	0.105534	0.132253	0.176109	0.108123	0.038948	0.070947	0	0	0.00408755	-2.1691	down
Rdh8	4	2	0	2	0	0	0	0	0.043526	0.015313	0	0.023578	0	0	0	0	0.0286815	-4.06534	down
Zfp180	1835	395	375	378	360	208	450	402	8.61613	2.65555	2.81624	2.66075	2.25005	1.83605	2.78028	2.02475	0.00500242	-1.02453	down
Adra2b	20	12	27	6	13	4	4	6	0.089611	0.060114	0.163739	0.036029	0.066281	0.027658	0.022216	0.024265	0.0261133	-1.32722	down
Rhag	0	0	0	0	2	3	0	3	0	0	0	0	0.016719	0.02331	0	0.013626	0.0296066	4.08058	up
Tas2r113	0	0	0	0	3	4	1	4	0	0	0	0	0.043201	0.091262	0.007208	0.062371	0.00351427	4.63846	up
Slc4a1	0	10	12	3	89	8	13	133	0	0.040252	0.065009	0.010447	0.391958	0.047825	0.057717	0.463557	0.000354252	2.96033	up
Hormad2	0	0	0	0	0	3	4	4	0	0	0	0	0	0.027691	0.035437	0.032372	0.00869759	4.52019	up
Lrmp	32	48	48	30	23	9	12	40	0.257318	0.421894	0.519666	0.320253	0.207307	0.103135	0.104635	0.274171	0.0068947	-1.05513	down
Xirp2	0	0	0	0	7	0	0	3	0	0	0	0	0.01115	0	0	0.002527	0.0395837	4.29098	up
Il4	2	4	3	2	0	0	0	0	0.04323	0.119241	0.08682	0.047643	0	0	0	0	0.00470729	-4.5614	down
Cenpa	20	16	7	19	19	30	26	36	0.353005	0.223125	0.165411	0.404953	0.365117	0.553556	0.436434	0.408946	0.034178	0.816943	up
Gm3020	25	18	5	14	8	4	187	25	0.229672	0.183898	0.053678	0.169072	0.081586	0.046295	2.10924	0.202962	0.0288115	1.89146	up
Xlr4b	2	33	15	30	4	8	3	2	0.019834	0.580292	0.288151	0.592752	0.081104	0.160511	0.054651	0.024441	0.0104133	-2.19468	down
Ypel1	214	41	46	34	55	30	38	42	1.22141	0.460572	0.776701	0.5973	0.450476	0.702613	0.613538	0.37214	0.040711	-0.959398	down
Olfr686	5	0	0	3	0	0	0	0	0.070974	0	0	0.017945	0	0	0	0	0.0493696	-4.05908	down
Olfr689	11	4	7	2	14	12	21	13	0.034651	0.07141	0.023147	0.043539	0.064667	0.056125	0.100544	0.035582	0.0128606	1.30144	up
Epb42	2	0	0	4	9	0	8	17	0.008691	0	0	0.023077	0.043936	0	0.041932	0.06463	0.0289901	2.22563	up
Plaur	44	30	46	28	26	19	12	37	0.524361	0.409977	0.751747	0.43141	0.337381	0.341756	0.174185	0.385651	0.0360449	-0.741125	down
Odf3l1	6	14	5	8	3	0	0	6	0.074517	0.233158	0.096907	0.137116	0.049724	0	0	0.076902	0.00661297	-1.95481	down
Nemp1	437	323	254	258	89	271	104	339	1.40097	1.12937	1.3255	1.08818	0.829644	1.41084	1.07438	1.07895	0.0465572	-0.672476	down
Gm45799	67	27	37	37	49	146	50	55	1.15703	0.882391	0.910268	0.727256	1.07678	1.75797	1.28248	1.0643	0.0398021	0.948738	up
Chst4	0	0	0	0	5	0	0	11	0	0	0	0	0.037444	0	0	0.074256	0.0112198	4.83633	up
