# Supplementary material for: Tetrandrine alleviates oxaliplatin-induced mechanical allodynia via modulation of inflammation-related genes
Source: Front Mol Neurosci. 2024 Feb 14;17:1333842. doi: 10.3389/fnmol.2024.1333842 (PMC10899404; doi:10.3389/fnmol.2024.1333842)
Supplement: Supplementary file 3 [file Table_3.XLS]

ik
1810058I24Rik
9530003J23Rik
A2m
Abcc1
Abcd1
Abcd2
Abcf1
Abhd12
Ace
Ace2
Acer3
Ackr1
Ackr2
Acod1
Acp5
Acvr1
Ada
Adam8
Adamts12
Adcy1
Adcy7
Adcy8
Adgre5
Adipoq
Adm
Adora1
Adora2a
Adora2b
Adora3
Adra2a
Afap1l2
Ager
Agt
Agtr1a
Agtr1b
Agtr2
Ahcy
Ahsg
Aif1
Aim2
Aimp1
Akna
Akt1
Alox15
Alox5
Alox5ap
Ano6
Anxa1
Aoah
Aoc3
Ap3b1
Apcs
Apoa1
Apoa2
Apod
Apoe
Apol10a
Apol10b
Apol11a
Apol11b
Apol7a
Apol7b
Apol7c
Apol7e
Apol8
Apol9a
Apol9b
App
Appl1
Appl2
Arel1
Arg2
Ash1l
Ass1
Atat1
Atm
Atrn
Axl
B4galt1
Bap1
Bcl6
Bcl6b
Bcr
Bdkrb1
Bdkrb2
Birc2
Birc3
Blnk
Bmp2
Bmp6
Bmpr1b
Bpgm
Brd4
Bst1
Btk
C1qa
C1qtnf12
C1qtnf3
C3
C3ar1
C4b
C5ar1
C5ar2
Calca
Calcrl
Camk1d
Camk2n1
Camk4
Card9
Casp1
Casp12
Ccl11
Ccl12
Ccl17
Ccl19
Ccl2
Ccl20
Ccl21a
Ccl21b
Ccl21d
Ccl22
Ccl24
Ccl3
Ccl4
Ccl6
Ccl7
Ccl8
Ccl9
Ccn3
Ccn4
Ccr1
Ccr1l1
Ccr2
Ccr3
Ccr4
Ccr5
Ccr6
Ccr7
Ccrl2
Cd14
Cd163
Cd180
Cd200
Cd200r1
Cd200r2
Cd200r3
Cd200r4
Cd28
Cd36
Cd40
Cd40lg
Cd44
Cd47
Cd5l
Cd6
Cd81
Cd96
Cdh5
Cdk19
Cdo1
Cebpa
Cebpb
Cela1
Celf1
Cers6
Chia1
Chid1
Chil1
Chil3
Chil4
Chil5
Chil6
Chst1
Chst2
Chst4
Chuk
Ciita
Clec7a
Clock
Clu
Cma1
Cmklr1
Cnr1
Cnr2
Cntf
Cptp
Creb3l3
Crh
Crhbp
Crp
Csf1
Csf1r
Csrp3
Cst7
Ctnnbip1
Ctsc
Cuedc2
Cul3
Cx3cl1
Cx3cr1
Cxcl10
Cxcl11
Cxcl13
Cxcl17
Cxcl5
Cxcl9
Cxcr1
Cxcr2
Cxcr3
Cxcr4
Cxcr6
Cyba
Cybb
Cyld
Cyp19a1
Cyp26b1
Cysltr1
Dab2ip
Dagla
Daglb
Ddt
Ddx3x
Dhrs7b
Dhx33
Dhx9
Dnase1
Dnase1l3
Drosha
Duoxa1
Duoxa2
Dusp10
Ecm1
Ednrb
Eif2ak1
Eif2ak2
Elane
Elf3
Enpp3
Epha2
Ephb2
Epo
Esr1
Ets1
Ext1
Ezh2
F11r
F12
F2
F2r
F2rl1
F3
F8
Fabp4
Fanca
Fancd2
Fasl
Fasn
Fcgr1
Fcgr2b
Fcgr3
Fcgr4
Fem1a
Fem1al
Ffar2
Ffar3
Ffar4
Fgr
Fn1
Fndc4
Folr2
Fos
Foxf1
Foxp1
Foxp3
Fpr1
Fpr2
Fpr3
Furin
Fut4
Fut7
Fyn
Gal
Gata3
Gba
Gbp5
Ggt1
Ggt5
Ghrl
Ghsr
Git1
Gm10591
Gm11127
Gm13304
Gm21970
Gm28042
Gm45837
Gm4737
Gm49368
Gm5150
Gm5849
Gm7030
Gm8909
Gm9733
Gper1
Gpr17
Gpr31b
Gpr33
Gpr4
Gpr68
Gprc5b
Gps2
Gpsm3
Gpx1
Gpx4
Grn
Gsdmd
Gstp1
Gstp2
H2-D1
H2-Eb2
H2-K1
H2-M1
H2-M10.1
H2-M10.2
H2-M10.3
H2-M10.4
H2-M10.5
H2-M10.6
H2-M11
H2-M2
H2-M3
H2-M5
H2-M9
H2-Q1
H2-Q10
H2-Q2
H2-Q4
H2-Q6
H2-Q7
H2-T10
H2-T22
H2-T23
H2-T24
H2-T3
Hamp
Havcr2
Hc
Hcar2
Hck
Hdac4
Hdac5
Hdac9
Hgf
Hif1a
Hk1
Hmgb2
Hmox1
Hnrnpa0
Hp
Hrh1
Hrh4
Hspg2
Hyal1
Hyal2
Hyal3
Ido1
Ifi35
Ifna1
Ifna11
Ifna12
Ifna13
Ifna14
Ifna15
Ifna16
Ifna2
Ifna4
Ifna5
Ifna6
Ifna7
Ifna9
Ifnab
Ifng
Ifngr1
Ifngr2
Igf1
Igfbp4
Igtp
Ikbkb
Ikbkg
Il10
Il10rb
Il12b
Il13
Il15
Il16
Il17a
Il17b
Il17c
Il17d
Il17f
Il17ra
Il17rc
Il17re
Il18
Il18r1
Il18rap
Il1a
Il1b
Il1f10
Il1r1
Il1r2
Il1rap
Il1rl1
Il1rl2
Il1rn
Il2
Il20
Il20rb
Il21
Il22
Il22b
Il22ra2
Il23a
Il23r
Il25
Il27
Il2ra
Il31ra
Il33
Il34
Il36a
Il36b
Il36g
Il36rn
Il4
Il4ra
Il5
Il5ra
Il6
Il6ra
Il6st
Il9
Ins1
Ins2
Irak2
Irf3
Irf5
Irf7
Irgm1
Irgm2
Isl1
Itch
Itga2
Itgal
Itgam
Itgb1
Itgb2
Itgb2l
Itgb6
Itih4
Itpkb
Jak2
Jam3
Jun
Kars
Kdm6b
Kit
Kl
Klf4
Klkb1
Klrg1
Kng1
Kng2
Kpna6
Krt1
Krt16
Lacc1
Lat
Lbp
Ldlr
Lep
Letmd1
Lgals1
Lgals2
Lias
Lilra5
Lilra6
Lipa
Loxl3
Lpcat3
Lpl
Lrfn5
Lrp1
Lrrc19
Lrrk2
Lta
Ltb4r2
Lxn
Ly75
Ly86
Ly96
Lyn
Macir
Map2k3
Mapk13
Mapk14
Mapk7
Mapkapk2
Mapt
Mas1
Mbl2
Mcoln2
Mcph1
Mdk
Mef2c
Mefv
Mep1b
Metrnl
Mfhas1
Mgll
Mgst2
Mif
Mir105
Mir125a
Mir126a
Mir128-1
Mir129-1
Mir135a-1
Mir140
Mir142
Mir144
Mir145a
Mir15a
Mir15b
Mir17
Mir181b-1
Mir181c
Mir187
Mir195a
Mir199a-1
Mir19a
Mir19b-1
Mir204
Mir205
Mir206
Mir20a
Mir21a
Mir22
Mir221
Mir222
Mir223
Mir26a-1
Mir30c-2
Mir31
Mir361
Mir378a
Mir488
Mir675
Mir98
Mirlet7g
Mkrn2
Mmp25
Mmp3
Mmp8
Mmp9
Mrgpra1
Mrgpra2a
Mrgpra2b
Mrgpra3
Mrgpra4
Mrgpra6
Mrgpra9
Mrgprb1
Mrgprb2
Mrgprb3
Mrgprb4
Mrgprb5
Mrgprb8
Mrgprx1
Mrgprx2
Ms4a2
Msmp
Mtor
Mvk
Myd88
Mylk3
Napepld
Ncf1
Ndfip1
Ndst1
Ndufc2
Nek7
Nfam1
Nfatc3
Nfatc4
Nfe2l2
Nfkb1
Nfkbia
Nfkbib
Nfkbid
Nfkbiz
Nfx1
Ninj1
Nkg7
Nkiras2
Nlrc3
Nlrc4
Nlrp10
Nlrp12
Nlrp14
Nlrp1a
Nlrp1b
Nlrp2
Nlrp3
Nlrp4a
Nlrp4b
Nlrp4c
Nlrp4e
Nlrp4f
Nlrp5
Nlrp6
Nlrp9a
Nlrp9b
Nlrp9c
Nlrx1
Nmi
Nod1
Nod2
Nos2
Notch1
Notch2
Nox1
Nox4
Npy
Npy5r
Nr1d1
Nr1d2
Nr1h3
Nr1h4
Nrros
Nt5e
Nupr1
Odam
Ogg1
Olr1
Oprm1
Orm1
Orm2
Orm3
Osm
Osmr
Otulin
P2rx1
P2rx7
Park7
Parp4
Pbk
Pbxip1
Pdcd4
Pde2a
Per1
Pglyrp1
Pglyrp2
Pik3ap1
Pik3cb
Pik3cd
Pik3cg
Pira1
Pira12
Pira13
Pira2
Pirb
Pja2
Pla2g10
Pla2g2a
Pla2g2d
Pla2g2e
Pla2g3
Pla2g4b
Pla2g4c
Pla2g7
Plaa
Plcg1
Plcg2
Pld3
Pld4
Plekho2
Plgrkt
Plk2
Plp1
Plscr1
Plscr2
Pnma1
Polb
Ppara
Ppard
Pparg
Ppbp
Prcp
Prdx2
Prdx5
Prkcd
Prkcq
Prkcz
Prkd1
Prok2
Psen1
Psma1
Psma6
Psmb4
Pstpip1
Ptafr
Pten
Ptgdr
Ptger1
Ptger2
Ptger3
Ptger4
Ptges
Ptgfr
Ptgir
Ptgis
Ptgs1
Ptgs2
Ptn
Ptpn2
Ptprc
Ptx3
Pxk
Pycard
Rab44
Rabgef1
Rac1
Rarres2
Rasgrp1
Rb1
Rbpj
Rel
Rela
Relb
Rhbdd3
Rhbdf2
Rictor
Ripk1
Ripk2
Rora
Rps19
Rps6ka4
Rps6ka5
S100a8
S1pr3
Saa4
Sbno2
Scg2
Scgb1a1
Scn9a
Scnn1b
Scube1
Scyl1
Scyl3
Sdc1
Sele
Selenos
Selp
Sema7a
Serpina1a
Serpina1b
Serpina1c
Serpina1d
Serpina1e
Serpina3a
Serpina3b
Serpina3c
Serpina3f
Serpina3g
Serpina3i
Serpina3j
Serpina3k
Serpina3m
Serpina3n
Serpine1
Serpinf1
Serpinf2
Setd4
Setd6
Sharpin
Shpk
Sigirr
Siglec1
Siglecg
Sirpa
Sirpb1a
Sirpb1b
Sirpb1c
Sirt1
Sirt2
Slamf1
Slamf8
Slc11a1
Slc7a11
Smad1
Smad3
Smo
Smpdl3b
Snap23
Snca
Snx4
Snx6
Socs3
Socs5
Sod1
Spata2
Sphk1
Spink7
Spp1
Src
St6gal1
Stab1
Stap1
Stat3
Stat5b
Sting1
Stk39
Sucnr1
Syk
Syt11
Tac1
Tac4
Tacr1
Tafa3
Tbk1
Tbxa2r
Tcirg1
Tcp1
Tek
Tfr2
Tfrc
Tgfb1
Thbs1
Themis2
Ticam1
Timp1
Tirap
Tlr1
Tlr2
Tlr3
Tlr4
Tlr5
Tlr6
Tlr7
Tlr8
Tlr9
Tmigd3
Tnc
Tnf
Tnfaip3
Tnfaip6
Tnfaip8l2
Tnfrsf11a
Tnfrsf1a
Tnfrsf1b
Tnfrsf4
Tnfsf11
Tnfsf18
Tnfsf4
Tnip1
Tnip2
Tnip3
Tollip
Tpst1
Tradd
Traf3ip2
Trem1
Trem2
Trex1
Tril
Trim55
Trpv1
Trpv4
Tslp
Tspan2
Ttbk1
Tusc2
Tyro3
Tyrobp
Ucn
Ufl1
Ugt1a1
Umod
Unc13d
Usp18
Usp50
Vamp2
Vamp3
Vamp8
Vcam1
Vnn1
Vps35
Wdr83
Wfdc1
Wnk4
Wnt5a
Xcl1
Xcr1
Xiap
Yes1
Zbp1
Zc3h12a
Zfp36
Zfp580
Zmpste24
Zp3
Zyxik
1810058I24Rik
9530003J23Rik
A2m
Abcc1
Abcd1
Abcd2
Abcf1
Abhd12
Ace
Ace2
Acer3
Ackr1
Ackr2
Acod1
Acp5
Acvr1
Ada
Adam8
Adamts12
Adcy1
Adcy7
Adcy8
Adgre5
Adipoq
Adm
Adora1
Adora2a
Adora2b
Adora3
Adra2a
Afap1l2
Ager
Agt
Agtr1a
Agtr1b
Agtr2
Ahcy
Ahsg
Aif1
Aim2
Aimp1
Akna
Akt1
Alox15
Alox5
Alox5ap
Ano6
Anxa1
Aoah
Aoc3
Ap3b1
Apcs
Apoa1
Apoa2
Apod
Apoe
Apol10a
Apol10b
Apol11a
Apol11b
Apol7a
Apol7b
Apol7c
Apol7e
Apol8
Apol9a
Apol9b
App
Appl1
Appl2
Arel1
Arg2
Ash1l
Ass1
Atat1
Atm
Atrn
Axl
B4galt1
Bap1
Bcl6
Bcl6b
Bcr
Bdkrb1
Bdkrb2
Birc2
Birc3
Blnk
Bmp2
Bmp6
Bmpr1b
Bpgm
Brd4
Bst1
Btk
C1qa
C1qtnf12
C1qtnf3
C3
C3ar1
C4b
C5ar1
C5ar2
Calca
Calcrl
Camk1d
Camk2n1
Camk4
Card9
Casp1
Casp12
Ccl11
Ccl12
Ccl17
Ccl19
Ccl2
Ccl20
Ccl21a
Ccl21b
Ccl21d
Ccl22
Ccl24
Ccl3
Ccl4
Ccl6
Ccl7
Ccl8
Ccl9
Ccn3
Ccn4
Ccr1
Ccr1l1
Ccr2
Ccr3
Ccr4
Ccr5
Ccr6
Ccr7
Ccrl2
Cd14
Cd163
Cd180
Cd200
Cd200r1
Cd200r2
Cd200r3
Cd200r4
Cd28
Cd36
Cd40
Cd40lg
Cd44
Cd47
Cd5l
Cd6
Cd81
Cd96
Cdh5
Cdk19
Cdo1
Cebpa
Cebpb
Cela1
Celf1
Cers6
Chia1
Chid1
Chil1
Chil3
Chil4
Chil5
Chil6
Chst1
Chst2
Chst4
Chuk
Ciita
Clec7a
Clock
Clu
Cma1
Cmklr1
Cnr1
Cnr2
Cntf
Cptp
Creb3l3
Crh
Crhbp
Crp
Csf1
Csf1r
Csrp3
Cst7
Ctnnbip1
Ctsc
Cuedc2
Cul3
Cx3cl1
Cx3cr1
Cxcl10
Cxcl11
Cxcl13
Cxcl17
Cxcl5
Cxcl9
Cxcr1
Cxcr2
Cxcr3
Cxcr4
Cxcr6
Cyba
Cybb
Cyld
Cyp19a1
Cyp26b1
Cysltr1
Dab2ip
Dagla
Daglb
Ddt
Ddx3x
Dhrs7b
Dhx33
Dhx9
Dnase1
Dnase1l3
Drosha
Duoxa1
Duoxa2
Dusp10
Ecm1
Ednrb
Eif2ak1
Eif2ak2
Elane
Elf3
Enpp3
Epha2
Ephb2
Epo
Esr1
Ets1
Ext1
Ezh2
F11r
F12
F2
F2r
F2rl1
F3
F8
Fabp4
Fanca
Fancd2
Fasl
Fasn
Fcgr1
Fcgr2b
Fcgr3
Fcgr4
Fem1a
Fem1al
Ffar2
Ffar3
Ffar4
Fgr
Fn1
Fndc4
Folr2
Fos
Foxf1
Foxp1
Foxp3
Fpr1
Fpr2
Fpr3
Furin
Fut4
Fut7
Fyn
Gal
Gata3
Gba
Gbp5
Ggt1
Ggt5
Ghrl
Ghsr
Git1
Gm10591
Gm11127
Gm13304
Gm21970
Gm28042
Gm45837
Gm4737
Gm49368
Gm5150
Gm5849
Gm7030
Gm8909
Gm9733
Gper1
Gpr17
Gpr31b
Gpr33
Gpr4
Gpr68
Gprc5b
Gps2
Gpsm3
Gpx1
Gpx4
Grn
Gsdmd
Gstp1
Gstp2
H2-D1
H2-Eb2
H2-K1
H2-M1
H2-M10.1
H2-M10.2
H2-M10.3
H2-M10.4
H2-M10.5
H2-M10.6
H2-M11
H2-M2
H2-M3
H2-M5
H2-M9
H2-Q1
H2-Q10
H2-Q2
H2-Q4
H2-Q6
H2-Q7
H2-T10
H2-T22
H2-T23
H2-T24
H2-T3
Hamp
Havcr2
Hc
Hcar2
Hck
Hdac4
Hdac5
Hdac9
Hgf
Hif1a
Hk1
Hmgb2
Hmox1
Hnrnpa0
Hp
Hrh1
Hrh4
Hspg2
Hyal1
Hyal2
Hyal3
Ido1
Ifi35
Ifna1
Ifna11
Ifna12
Ifna13
Ifna14
Ifna15
Ifna16
Ifna2
Ifna4
Ifna5
Ifna6
Ifna7
Ifna9
Ifnab
Ifng
Ifngr1
Ifngr2
Igf1
Igfbp4
Igtp
Ikbkb
Ikbkg
Il10
Il10rb
Il12b
Il13
Il15
Il16
Il17a
Il17b
Il17c
Il17d
Il17f
Il17ra
Il17rc
Il17re
Il18
Il18r1
Il18rap
Il1a
Il1b
Il1f10
Il1r1
Il1r2
Il1rap
Il1rl1
Il1rl2
Il1rn
Il2
Il20
Il20rb
Il21
Il22
Il22b
Il22ra2
Il23a
Il23r
Il25
Il27
Il2ra
Il31ra
Il33
Il34
Il36a
Il36b
Il36g
Il36rn
Il4
Il4ra
Il5
Il5ra
Il6
Il6ra
Il6st
Il9
Ins1
Ins2
Irak2
Irf3
Irf5
Irf7
Irgm1
Irgm2
Isl1
Itch
Itga2
Itgal
Itgam
Itgb1
Itgb2
Itgb2l
Itgb6
Itih4
Itpkb
Jak2
Jam3
Jun
Kars
Kdm6b
Kit
Kl
Klf4
Klkb1
Klrg1
Kng1
Kng2
Kpna6
Krt1
Krt16
Lacc1
Lat
Lbp
Ldlr
Lep
Letmd1
Lgals1
Lgals2
Lias
Lilra5
Lilra6
Lipa
Loxl3
Lpcat3
Lpl
Lrfn5
Lrp1
Lrrc19
Lrrk2
Lta
Ltb4r2
Lxn
Ly75
Ly86
Ly96
Lyn
Macir
Map2k3
Mapk13
Mapk14
Mapk7
Mapkapk2
Mapt
Mas1
Mbl2
Mcoln2
Mcph1
Mdk
Mef2c
Mefv
Mep1b
Metrnl
Mfhas1
Mgll
Mgst2
Mif
Mir105
Mir125a
Mir126a
Mir128-1
Mir129-1
Mir135a-1
Mir140
Mir142
Mir144
Mir145a
Mir15a
Mir15b
Mir17
Mir181b-1
Mir181c
Mir187
Mir195a
Mir199a-1
Mir19a
Mir19b-1
Mir204
Mir205
Mir206
Mir20a
Mir21a
Mir22
Mir221
Mir222
Mir223
Mir26a-1
Mir30c-2
Mir31
Mir361
Mir378a
Mir488
Mir675
Mir98
Mirlet7g
Mkrn2
Mmp25
Mmp3
Mmp8
Mmp9
Mrgpra1
Mrgpra2a
Mrgpra2b
Mrgpra3
Mrgpra4
Mrgpra6
Mrgpra9
Mrgprb1
Mrgprb2
Mrgprb3
Mrgprb4
Mrgprb5
Mrgprb8
Mrgprx1
Mrgprx2
Ms4a2
Msmp
Mtor
Mvk
Myd88
Mylk3
Napepld
Ncf1
Ndfip1
Ndst1
Ndufc2
Nek7
Nfam1
Nfatc3
Nfatc4
Nfe2l2
Nfkb1
Nfkbia
Nfkbib
Nfkbid
Nfkbiz
Nfx1
Ninj1
Nkg7
Nkiras2
Nlrc3
Nlrc4
Nlrp10
Nlrp12
Nlrp14
Nlrp1a
Nlrp1b
Nlrp2
Nlrp3
Nlrp4a
Nlrp4b
Nlrp4c
Nlrp4e
Nlrp4f
Nlrp5
Nlrp6
Nlrp9a
Nlrp9b
Nlrp9c
Nlrx1
Nmi
Nod1
Nod2
Nos2
Notch1
Notch2
Nox1
Nox4
Npy
Npy5r
Nr1d1
Nr1d2
Nr1h3
Nr1h4
Nrros
Nt5e
Nupr1
Odam
Ogg1
Olr1
Oprm1
Orm1
Orm2
Orm3
Osm
Osmr
Otulin
P2rx1
P2rx7
Park7
Parp4
Pbk
Pbxip1
Pdcd4
Pde2a
Per1
Pglyrp1
Pglyrp2
Pik3ap1
Pik3cb
Pik3cd
Pik3cg
Pira1
Pira12
Pira13
Pira2
Pirb
Pja2
Pla2g10
Pla2g2a
Pla2g2d
Pla2g2e
Pla2g3
Pla2g4b
Pla2g4c
Pla2g7
Plaa
Plcg1
Plcg2
Pld3
Pld4
Plekho2
Plgrkt
Plk2
Plp1
Plscr1
Plscr2
Pnma1
Polb
Ppara
Ppard
Pparg
Ppbp
Prcp
Prdx2
Prdx5
Prkcd
Prkcq
Prkcz
Prkd1
Prok2
Psen1
Psma1
Psma6
Psmb4
Pstpip1
Ptafr
Pten
Ptgdr
Ptger1
Ptger2
Ptger3
Ptger4
Ptges
Ptgfr
Ptgir
Ptgis
Ptgs1
Ptgs2
Ptn
Ptpn2
Ptprc
Ptx3
Pxk
Pycard
Rab44
Rabgef1
Rac1
Rarres2
Rasgrp1
Rb1
Rbpj
Rel
Rela
Relb
Rhbdd3
Rhbdf2
Rictor
Ripk1
Ripk2
Rora
Rps19
Rps6ka4
Rps6ka5
S100a8
S1pr3
Saa4
Sbno2
Scg2
Scgb1a1
Scn9a
Scnn1b
Scube1
Scyl1
Scyl3
Sdc1
Sele
Selenos
Selp
Sema7a
Serpina1a
Serpina1b
Serpina1c
Serpina1d
Serpina1e
Serpina3a
Serpina3b
Serpina3c
Serpina3f
Serpina3g
Serpina3i
Serpina3j
Serpina3k
Serpina3m
Serpina3n
Serpine1
Serpinf1
Serpinf2
Setd4
Setd6
Sharpin
Shpk
Sigirr
Siglec1
Siglecg
Sirpa
Sirpb1a
Sirpb1b
Sirpb1c
Sirt1
Sirt2
Slamf1
Slamf8
Slc11a1
Slc7a11
Smad1
Smad3
Smo
Smpdl3b
Snap23
Snca
Snx4
Snx6
Socs3
Socs5
Sod1
Spata2
Sphk1
Spink7
Spp1
Src
St6gal1
Stab1
Stap1
Stat3
Stat5b
Sting1
Stk39
Sucnr1
Syk
Syt11
Tac1
Tac4
Tacr1
Tafa3
Tbk1
Tbxa2r
Tcirg1
Tcp1
Tek
Tfr2
Tfrc
Tgfb1
Thbs1
Themis2
Ticam1
Timp1
Tirap
Tlr1
Tlr2
Tlr3
Tlr4
Tlr5
Tlr6
Tlr7
Tlr8
Tlr9
Tmigd3
Tnc
Tnf
Tnfaip3
Tnfaip6
Tnfaip8l2
Tnfrsf11a
Tnfrsf1a
Tnfrsf1b
Tnfrsf4
Tnfsf11
Tnfsf18
Tnfsf4
Tnip1
Tnip2
Tnip3
Tollip
Tpst1
Tradd
Traf3ip2
Trem1
Trem2
Trex1
Tril
Trim55
Trpv1
Trpv4
Tslp
Tspan2
Ttbk1
Tusc2
Tyro3
Tyrobp
Ucn
Ufl1
Ugt1a1
Umod
Unc13d
Usp18
Usp50
Vamp2
Vamp3
Vamp8
Vcam1
Vnn1
Vps35
Wdr83
Wfdc1
Wnk4
Wnt5a
Xcl1
Xcr1
Xiap
Yes1
Zbp1
Zc3h12a
Zfp36
Zfp580
Zmpste24
Zp3
Zyxik
1810058I24Rik
9530003J23Rik
A2m
Abcc1
Abcd1
Abcd2
Abcf1
Abhd12
Ace
Ace2
Acer3
Ackr1
Ackr2
Acod1
Acp5
Acvr1
Ada
Adam8
Adamts12
Adcy1
Adcy7
Adcy8
Adgre5
Adipoq
Adm
Adora1
Adora2a
Adora2b
Adora3
Adra2a
Afap1l2
Ager
Agt
Agtr1a
Agtr1b
Agtr2
Ahcy
Ahsg
Aif1
Aim2
Aimp1
Akna
Akt1
Alox15
Alox5
Alox5ap
Ano6
Anxa1
Aoah
Aoc3
Ap3b1
Apcs
Apoa1
Apoa2
Apod
Apoe
Apol10a
Apol10b
Apol11a
Apol11b
Apol7a
Apol7b
Apol7c
Apol7e
Apol8
Apol9a
Apol9b
App
Appl1
Appl2
Arel1
Arg2
Ash1l
Ass1
Atat1
Atm
Atrn
Axl
B4galt1
Bap1
Bcl6
Bcl6b
Bcr
Bdkrb1
Bdkrb2
Birc2
Birc3
Blnk
Bmp2
Bmp6
Bmpr1b
Bpgm
Brd4
Bst1
Btk
C1qa
C1qtnf12
C1qtnf3
C3
C3ar1
C4b
C5ar1
C5ar2
Calca
Calcrl
Camk1d
Camk2n1
Camk4
Card9
Casp1
Casp12
Ccl11
Ccl12
Ccl17
Ccl19
Ccl2
Ccl20
Ccl21a
Ccl21b
Ccl21d
Ccl22
Ccl24
Ccl3
Ccl4
Ccl6
Ccl7
Ccl8
Ccl9
Ccn3
Ccn4
Ccr1
Ccr1l1
Ccr2
Ccr3
Ccr4
Ccr5
Ccr6
Ccr7
Ccrl2
Cd14
Cd163
Cd180
Cd200
Cd200r1
Cd200r2
Cd200r3
Cd200r4
Cd28
Cd36
Cd40
Cd40lg
Cd44
Cd47
Cd5l
Cd6
Cd81
Cd96
Cdh5
Cdk19
Cdo1
Cebpa
Cebpb
Cela1
Celf1
Cers6
Chia1
Chid1
Chil1
Chil3
Chil4
Chil5
Chil6
Chst1
Chst2
Chst4
Chuk
Ciita
Clec7a
Clock
Clu
Cma1
Cmklr1
Cnr1
Cnr2
Cntf
Cptp
Creb3l3
Crh
Crhbp
Crp
Csf1
Csf1r
Csrp3
Cst7
Ctnnbip1
Ctsc
Cuedc2
Cul3
Cx3cl1
Cx3cr1
Cxcl10
Cxcl11
Cxcl13
Cxcl17
Cxcl5
Cxcl9
Cxcr1
Cxcr2
Cxcr3
Cxcr4
Cxcr6
Cyba
Cybb
Cyld
Cyp19a1
Cyp26b1
Cysltr1
Dab2ip
Dagla
Daglb
Ddt
Ddx3x
Dhrs7b
Dhx33
Dhx9
Dnase1
Dnase1l3
Drosha
Duoxa1
Duoxa2
Dusp10
Ecm1
Ednrb
Eif2ak1
Eif2ak2
Elane
Elf3
Enpp3
Epha2
Ephb2
Epo
Esr1
Ets1
Ext1
Ezh2
F11r
F12
F2
F2r
F2rl1
F3
F8
Fabp4
Fanca
Fancd2
Fasl
Fasn
Fcgr1
Fcgr2b
Fcgr3
Fcgr4
Fem1a
Fem1al
Ffar2
Ffar3
Ffar4
Fgr
Fn1
Fndc4
Folr2
Fos
Foxf1
Foxp1
Foxp3
Fpr1
Fpr2
Fpr3
Furin
Fut4
Fut7
Fyn
Gal
Gata3
Gba
Gbp5
Ggt1
Ggt5
Ghrl
Ghsr
Git1
Gm10591
Gm11127
Gm13304
Gm21970
Gm28042
Gm45837
Gm4737
Gm49368
Gm5150
Gm5849
Gm7030
Gm8909
Gm9733
Gper1
Gpr17
Gpr31b
Gpr33
Gpr4
Gpr68
Gprc5b
Gps2
Gpsm3
Gpx1
Gpx4
Grn
Gsdmd
Gstp1
Gstp2
H2-D1
H2-Eb2
H2-K1
H2-M1
H2-M10.1
H2-M10.2
H2-M10.3
H2-M10.4
H2-M10.5
H2-M10.6
H2-M11
H2-M2
H2-M3
H2-M5
H2-M9
H2-Q1
H2-Q10
H2-Q2
H2-Q4
H2-Q6
H2-Q7
H2-T10
H2-T22
H2-T23
H2-T24
H2-T3
Hamp
Havcr2
Hc
Hcar2
Hck
Hdac4
Hdac5
Hdac9
Hgf
Hif1a
Hk1
Hmgb2
Hmox1
Hnrnpa0
Hp
Hrh1
Hrh4
Hspg2
Hyal1
Hyal2
Hyal3
Ido1
Ifi35
Ifna1
Ifna11
Ifna12
Ifna13
Ifna14
Ifna15
Ifna16
Ifna2
Ifna4
Ifna5
Ifna6
Ifna7
Ifna9
Ifnab
Ifng
Ifngr1
Ifngr2
Igf1
Igfbp4
Igtp
Ikbkb
Ikbkg
Il10
Il10rb
Il12b
Il13
Il15
Il16
Il17a
Il17b
Il17c
Il17d
Il17f
Il17ra
Il17rc
Il17re
Il18
Il18r1
Il18rap
Il1a
Il1b
Il1f10
Il1r1
Il1r2
Il1rap
Il1rl1
Il1rl2
Il1rn
Il2
Il20
Il20rb
Il21
Il22
Il22b
Il22ra2
Il23a
Il23r
Il25
Il27
Il2ra
Il31ra
Il33
Il34
Il36a
Il36b
Il36g
Il36rn
Il4
Il4ra
Il5
Il5ra
Il6
Il6ra
Il6st
Il9
Ins1
Ins2
Irak2
Irf3
Irf5
Irf7
Irgm1
Irgm2
Isl1
Itch
Itga2
Itgal
Itgam
Itgb1
Itgb2
Itgb2l
Itgb6
Itih4
Itpkb
Jak2
Jam3
Jun
Kars
Kdm6b
Kit
Kl
Klf4
Klkb1
Klrg1
Kng1
Kng2
Kpna6
Krt1
Krt16
Lacc1
Lat
Lbp
Ldlr
Lep
Letmd1
Lgals1
Lgals2
Lias
Lilra5
Lilra6
Lipa
Loxl3
Lpcat3
Lpl
Lrfn5
Lrp1
Lrrc19
Lrrk2
Lta
Ltb4r2
Lxn
Ly75
Ly86
Ly96
Lyn
Macir
Map2k3
Mapk13
Mapk14
Mapk7
Mapkapk2
Mapt
Mas1
Mbl2
Mcoln2
Mcph1
Mdk
Mef2c
Mefv
Mep1b
Metrnl
Mfhas1
Mgll
Mgst2
Mif
Mir105
Mir125a
Mir126a
Mir128-1
Mir129-1
Mir135a-1
Mir140
Mir142
Mir144
Mir145a
Mir15a
Mir15b
Mir17
Mir181b-1
Mir181c
Mir187
Mir195a
Mir199a-1
Mir19a
Mir19b-1
Mir204
Mir205
Mir206
Mir20a
Mir21a
Mir22
Mir221
Mir222
Mir223
Mir26a-1
Mir30c-2
Mir31
Mir361
Mir378a
Mir488
Mir675
Mir98
Mirlet7g
Mkrn2
Mmp25
Mmp3
Mmp8
Mmp9
Mrgpra1
Mrgpra2a
Mrgpra2b
Mrgpra3
Mrgpra4
Mrgpra6
Mrgpra9
Mrgprb1
Mrgprb2
Mrgprb3
Mrgprb4
Mrgprb5
Mrgprb8
Mrgprx1
Mrgprx2
Ms4a2
Msmp
Mtor
Mvk
Myd88
Mylk3
Napepld
Ncf1
Ndfip1
Ndst1
Ndufc2
Nek7
Nfam1
Nfatc3
Nfatc4
Nfe2l2
Nfkb1
Nfkbia
Nfkbib
Nfkbid
Nfkbiz
Nfx1
Ninj1
Nkg7
Nkiras2
Nlrc3
Nlrc4
Nlrp10
Nlrp12
Nlrp14
Nlrp1a
Nlrp1b
Nlrp2
Nlrp3
Nlrp4a
Nlrp4b
Nlrp4c
Nlrp4e
Nlrp4f
Nlrp5
Nlrp6
Nlrp9a
Nlrp9b
Nlrp9c
Nlrx1
Nmi
Nod1
Nod2
Nos2
Notch1
Notch2
Nox1
Nox4
Npy
Npy5r
Nr1d1
Nr1d2
Nr1h3
Nr1h4
Nrros
Nt5e
Nupr1
Odam
Ogg1
Olr1
Oprm1
Orm1
Orm2
Orm3
Osm
Osmr
Otulin
P2rx1
P2rx7
Park7
Parp4
Pbk
Pbxip1
Pdcd4
Pde2a
Per1
Pglyrp1
Pglyrp2
Pik3ap1
Pik3cb
Pik3cd
Pik3cg
Pira1
Pira12
Pira13
Pira2
Pirb
Pja2
Pla2g10
Pla2g2a
Pla2g2d
Pla2g2e
Pla2g3
Pla2g4b
Pla2g4c
Pla2g7
Plaa
Plcg1
Plcg2
Pld3
Pld4
Plekho2
Plgrkt
Plk2
Plp1
Plscr1
Plscr2
Pnma1
Polb
Ppara
Ppard
Pparg
Ppbp
Prcp
Prdx2
Prdx5
Prkcd
Prkcq
Prkcz
Prkd1
Prok2
Psen1
Psma1
Psma6
Psmb4
Pstpip1
Ptafr
Pten
Ptgdr
Ptger1
Ptger2
Ptger3
Ptger4
Ptges
Ptgfr
Ptgir
Ptgis
Ptgs1
Ptgs2
Ptn
Ptpn2
Ptprc
Ptx3
Pxk
Pycard
Rab44
Rabgef1
Rac1
Rarres2
Rasgrp1
Rb1
Rbpj
Rel
Rela
Relb
Rhbdd3
Rhbdf2
Rictor
Ripk1
Ripk2
Rora
Rps19
Rps6ka4
Rps6ka5
S100a8
S1pr3
Saa4
Sbno2
Scg2
Scgb1a1
Scn9a
Scnn1b
Scube1
Scyl1
Scyl3
Sdc1
Sele
Selenos
Selp
Sema7a
Serpina1a
Serpina1b
Serpina1c
Serpina1d
Serpina1e
Serpina3a
Serpina3b
Serpina3c
Serpina3f
Serpina3g
Serpina3i
Serpina3j
Serpina3k
Serpina3m
Serpina3n
Serpine1
Serpinf1
Serpinf2
Setd4
Setd6
Sharpin
Shpk
Sigirr
Siglec1
Siglecg
Sirpa
Sirpb1a
Sirpb1b
Sirpb1c
Sirt1
Sirt2
Slamf1
Slamf8
Slc11a1
Slc7a11
Smad1
Smad3
Smo
Smpdl3b
Snap23
Snca
Snx4
Snx6
Socs3
Socs5
Sod1
Spata2
Sphk1
Spink7
Spp1
Src
St6gal1
Stab1
Stap1
Stat3
Stat5b
Sting1
Stk39
Sucnr1
Syk
Syt11
Tac1
Tac4
Tacr1
Tafa3
Tbk1
Tbxa2r
Tcirg1
Tcp1
Tek
Tfr2
Tfrc
Tgfb1
Thbs1
Themis2
Ticam1
Timp1
Tirap
Tlr1
Tlr2
Tlr3
Tlr4
Tlr5
Tlr6
Tlr7
Tlr8
Tlr9
Tmigd3
Tnc
Tnf
Tnfaip3
Tnfaip6
Tnfaip8l2
Tnfrsf11a
Tnfrsf1a
Tnfrsf1b
Tnfrsf4
Tnfsf11
Tnfsf18
Tnfsf4
Tnip1
Tnip2
Tnip3
Tollip
Tpst1
Tradd
Traf3ip2
Trem1
Trem2
Trex1
Tril
Trim55
Trpv1
Trpv4
Tslp
Tspan2
Ttbk1
Tusc2
Tyro3
Tyrobp
Ucn
Ufl1
Ugt1a1
Umod
Unc13d
Usp18
Usp50
Vamp2
Vamp3
Vamp8
Vcam1
Vnn1
Vps35
Wdr83
Wfdc1
Wnk4
Wnt5a
Xcl1
Xcr1
Xiap
Yes1
Zbp1
Zc3h12a
Zfp36
Zfp580
Zmpste24
Zp3
Zyxik
1810058I24Rik
9530003J23Rik
A2m
Abcc1
Abcd1
Abcd2
Abcf1
Abhd12
Ace
Ace2
Acer3
Ackr1
Ackr2
Acod1
Acp5
Acvr1
Ada
Adam8
Adamts12
Adcy1
Adcy7
Adcy8
Adgre5
Adipoq
Adm
Adora1
Adora2a
Adora2b
Adora3
Adra2a
Afap1l2
Ager
Agt
Agtr1a
Agtr1b
Agtr2
Ahcy
Ahsg
Aif1
Aim2
Aimp1
Akna
Akt1
Alox15
Alox5
Alox5ap
Ano6
Anxa1
Aoah
Aoc3
Ap3b1
Apcs
Apoa1
Apoa2
Apod
Apoe
Apol10a
Apol10b
Apol11a
Apol11b
Apol7a
Apol7b
Apol7c
Apol7e
Apol8
Apol9a
Apol9b
App
Appl1
Appl2
Arel1
Arg2
Ash1l
Ass1
Atat1
Atm
Atrn
Axl
B4galt1
Bap1
Bcl6
Bcl6b
Bcr
Bdkrb1
Bdkrb2
Birc2
Birc3
Blnk
Bmp2
Bmp6
Bmpr1b
Bpgm
Brd4
Bst1
Btk
C1qa
C1qtnf12
C1qtnf3
C3
C3ar1
C4b
C5ar1
C5ar2
Calca
Calcrl
Camk1d
Camk2n1
Camk4
Card9
Casp1
Casp12
Ccl11
Ccl12
Ccl17
Ccl19
Ccl2
Ccl20
Ccl21a
Ccl21b
Ccl21d
Ccl22
Ccl24
Ccl3
Ccl4
Ccl6
Ccl7
Ccl8
Ccl9
Ccn3
Ccn4
Ccr1
Ccr1l1
Ccr2
Ccr3
Ccr4
Ccr5
Ccr6
Ccr7
Ccrl2
Cd14
Cd163
Cd180
Cd200
Cd200r1
Cd200r2
Cd200r3
Cd200r4
Cd28
Cd36
Cd40
Cd40lg
Cd44
Cd47
Cd5l
Cd6
Cd81
Cd96
Cdh5
Cdk19
Cdo1
Cebpa
Cebpb
Cela1
Celf1
Cers6
Chia1
Chid1
Chil1
Chil3
Chil4
Chil5
Chil6
Chst1
Chst2
Chst4
Chuk
Ciita
Clec7a
Clock
Clu
Cma1
Cmklr1
Cnr1
Cnr2
Cntf
Cptp
Creb3l3
Crh
Crhbp
Crp
Csf1
Csf1r
Csrp3
Cst7
Ctnnbip1
Ctsc
Cuedc2
Cul3
Cx3cl1
Cx3cr1
Cxcl10
Cxcl11
Cxcl13
Cxcl17
Cxcl5
Cxcl9
Cxcr1
Cxcr2
Cxcr3
Cxcr4
Cxcr6
Cyba
Cybb
Cyld
Cyp19a1
Cyp26b1
Cysltr1
Dab2ip
Dagla
Daglb
Ddt
Ddx3x
Dhrs7b
Dhx33
Dhx9
Dnase1
Dnase1l3
Drosha
Duoxa1
Duoxa2
Dusp10
Ecm1
Ednrb
Eif2ak1
Eif2ak2
Elane
Elf3
Enpp3
Epha2
Ephb2
Epo
Esr1
Ets1
Ext1
Ezh2
F11r
F12
F2
F2r
F2rl1
F3
F8
Fabp4
Fanca
Fancd2
Fasl
Fasn
Fcgr1
Fcgr2b
Fcgr3
Fcgr4
Fem1a
Fem1al
Ffar2
Ffar3
Ffar4
Fgr
Fn1
Fndc4
Folr2
Fos
Foxf1
Foxp1
Foxp3
Fpr1
Fpr2
Fpr3
Furin
Fut4
Fut7
Fyn
Gal
Gata3
Gba
Gbp5
Ggt1
Ggt5
Ghrl
Ghsr
Git1
Gm10591
Gm11127
Gm13304
Gm21970
Gm28042
Gm45837
Gm4737
Gm49368
Gm5150
Gm5849
Gm7030
Gm8909
Gm9733
Gper1
Gpr17
Gpr31b
Gpr33
Gpr4
Gpr68
Gprc5b
Gps2
Gpsm3
Gpx1
Gpx4
Grn
Gsdmd
Gstp1
Gstp2
H2-D1
H2-Eb2
H2-K1
H2-M1
H2-M10.1
H2-M10.2
H2-M10.3
H2-M10.4
H2-M10.5
H2-M10.6
H2-M11
H2-M2
H2-M3
H2-M5
H2-M9
H2-Q1
H2-Q10
H2-Q2
H2-Q4
H2-Q6
H2-Q7
H2-T10
H2-T22
H2-T23
H2-T24
H2-T3
Hamp
Havcr2
Hc
Hcar2
Hck
Hdac4
Hdac5
Hdac9
Hgf
Hif1a
Hk1
Hmgb2
Hmox1
Hnrnpa0
Hp
Hrh1
Hrh4
Hspg2
Hyal1
Hyal2
Hyal3
Ido1
Ifi35
Ifna1
Ifna11
Ifna12
Ifna13
Ifna14
Ifna15
Ifna16
Ifna2
Ifna4
Ifna5
Ifna6
Ifna7
Ifna9
Ifnab
Ifng
Ifngr1
Ifngr2
Igf1
Igfbp4
Igtp
Ikbkb
Ikbkg
Il10
Il10rb
Il12b
Il13
Il15
Il16
Il17a
Il17b
Il17c
Il17d
Il17f
Il17ra
Il17rc
Il17re
Il18
Il18r1
Il18rap
Il1a
Il1b
Il1f10
Il1r1
Il1r2
Il1rap
Il1rl1
Il1rl2
Il1rn
Il2
Il20
Il20rb
Il21
Il22
Il22b
Il22ra2
Il23a
Il23r
Il25
Il27
Il2ra
Il31ra
Il33
Il34
Il36a
Il36b
Il36g
Il36rn
Il4
Il4ra
Il5
Il5ra
Il6
Il6ra
Il6st
Il9
Ins1
Ins2
Irak2
Irf3
Irf5
Irf7
Irgm1
Irgm2
Isl1
Itch
Itga2
Itgal
Itgam
Itgb1
Itgb2
Itgb2l
Itgb6
Itih4
Itpkb
Jak2
Jam3
Jun
Kars
Kdm6b
Kit
Kl
Klf4
Klkb1
Klrg1
Kng1
Kng2
Kpna6
Krt1
Krt16
Lacc1
Lat
Lbp
Ldlr
Lep
Letmd1
Lgals1
Lgals2
Lias
Lilra5
Lilra6
Lipa
Loxl3
Lpcat3
Lpl
Lrfn5
Lrp1
Lrrc19
Lrrk2
Lta
Ltb4r2
Lxn
Ly75
Ly86
Ly96
Lyn
Macir
Map2k3
Mapk13
Mapk14
Mapk7
Mapkapk2
Mapt
Mas1
Mbl2
Mcoln2
Mcph1
Mdk
Mef2c
Mefv
Mep1b
Metrnl
Mfhas1
Mgll
Mgst2
Mif
Mir105
Mir125a
Mir126a
Mir128-1
Mir129-1
Mir135a-1
Mir140
Mir142
Mir144
Mir145a
Mir15a
Mir15b
Mir17
Mir181b-1
Mir181c
Mir187
Mir195a
Mir199a-1
Mir19a
Mir19b-1
Mir204
Mir205
Mir206
Mir20a
Mir21a
Mir22
Mir221
Mir222
Mir223
Mir26a-1
Mir30c-2
Mir31
Mir361
Mir378a
Mir488
Mir675
Mir98
Mirlet7g
Mkrn2
Mmp25
Mmp3
Mmp8
Mmp9
Mrgpra1
Mrgpra2a
Mrgpra2b
Mrgpra3
Mrgpra4
Mrgpra6
Mrgpra9
Mrgprb1
Mrgprb2
Mrgprb3
Mrgprb4
Mrgprb5
Mrgprb8
Mrgprx1
Mrgprx2
Ms4a2
Msmp
Mtor
Mvk
Myd88
Mylk3
Napepld
Ncf1
Ndfip1
Ndst1
Ndufc2
Nek7
Nfam1
Nfatc3
Nfatc4
Nfe2l2
Nfkb1
Nfkbia
Nfkbib
Nfkbid
Nfkbiz
Nfx1
Ninj1
Nkg7
Nkiras2
Nlrc3
Nlrc4
Nlrp10
Nlrp12
Nlrp14
Nlrp1a
Nlrp1b
Nlrp2
Nlrp3
Nlrp4a
Nlrp4b
Nlrp4c
Nlrp4e
Nlrp4f
Nlrp5
Nlrp6
Nlrp9a
Nlrp9b
Nlrp9c
Nlrx1
Nmi
Nod1
Nod2
Nos2
Notch1
Notch2
Nox1
Nox4
Npy
Npy5r
Nr1d1
Nr1d2
Nr1h3
Nr1h4
Nrros
Nt5e
Nupr1
Odam
Ogg1
Olr1
Oprm1
Orm1
Orm2
Orm3
Osm
Osmr
Otulin
P2rx1
P2rx7
Park7
Parp4
Pbk
Pbxip1
Pdcd4
Pde2a
Per1
Pglyrp1
Pglyrp2
Pik3ap1
Pik3cb
Pik3cd
Pik3cg
Pira1
Pira12
Pira13
Pira2
Pirb
Pja2
Pla2g10
Pla2g2a
Pla2g2d
Pla2g2e
Pla2g3
Pla2g4b
Pla2g4c
Pla2g7
Plaa
Plcg1
Plcg2
Pld3
Pld4
Plekho2
Plgrkt
Plk2
Plp1
Plscr1
Plscr2
Pnma1
Polb
Ppara
Ppard
Pparg
Ppbp
Prcp
Prdx2
Prdx5
Prkcd
Prkcq
Prkcz
Prkd1
Prok2
Psen1
Psma1
Psma6
Psmb4
Pstpip1
Ptafr
Pten
Ptgdr
Ptger1
Ptger2
Ptger3
Ptger4
Ptges
Ptgfr
Ptgir
Ptgis
Ptgs1
Ptgs2
Ptn
Ptpn2
Ptprc
Ptx3
Pxk
Pycard
Rab44
Rabgef1
Rac1
Rarres2
Rasgrp1
Rb1
Rbpj
Rel
Rela
Relb
Rhbdd3
Rhbdf2
Rictor
Ripk1
Ripk2
Rora
Rps19
Rps6ka4
Rps6ka5
S100a8
S1pr3
Saa4
Sbno2
Scg2
Scgb1a1
Scn9a
Scnn1b
Scube1
Scyl1
Scyl3
Sdc1
Sele
Selenos
Selp
Sema7a
Serpina1a
Serpina1b
Serpina1c
Serpina1d
Serpina1e
Serpina3a
Serpina3b
Serpina3c
Serpina3f
Serpina3g
Serpina3i
Serpina3j
Serpina3k
Serpina3m
Serpina3n
Serpine1
Serpinf1
Serpinf2
Setd4
Setd6
Sharpin
Shpk
Sigirr
Siglec1
Siglecg
Sirpa
Sirpb1a
Sirpb1b
Sirpb1c
Sirt1
Sirt2
Slamf1
Slamf8
Slc11a1
Slc7a11
Smad1
Smad3
Smo
Smpdl3b
Snap23
Snca
Snx4
Snx6
Socs3
Socs5
Sod1
Spata2
Sphk1
Spink7
Spp1
Src
St6gal1
Stab1
Stap1
Stat3
Stat5b
Sting1
Stk39
Sucnr1
Syk
Syt11
Tac1
Tac4
Tacr1
Tafa3
Tbk1
Tbxa2r
Tcirg1
Tcp1
Tek
Tfr2
Tfrc
Tgfb1
Thbs1
Themis2
Ticam1
Timp1
Tirap
Tlr1
Tlr2
Tlr3
Tlr4
Tlr5
Tlr6
Tlr7
Tlr8
Tlr9
Tmigd3
Tnc
Tnf
Tnfaip3
Tnfaip6
Tnfaip8l2
Tnfrsf11a
Tnfrsf1a
Tnfrsf1b
Tnfrsf4
Tnfsf11
Tnfsf18
Tnfsf4
Tnip1
Tnip2
Tnip3
Tollip
Tpst1
Tradd
Traf3ip2
Trem1
Trem2
Trex1
Tril
Trim55
Trpv1
Trpv4
Tslp
Tspan2
Ttbk1
Tusc2
Tyro3
Tyrobp
Ucn
Ufl1
Ugt1a1
Umod
Unc13d
Usp18
Usp50
Vamp2
Vamp3
Vamp8
Vcam1
Vnn1
Vps35
Wdr83
Wfdc1
Wnk4
Wnt5a
Xcl1
Xcr1
Xiap
Yes1
Zbp1
Zc3h12a
Zfp36
Zfp580
Zmpste24
Zp3
Zyx
