# Supplementary material for: Tetrandrine alleviates oxaliplatin-induced mechanical allodynia via modulation of inflammation-related genes
Source: Front Mol Neurosci. 2024 Feb 14;17:1333842. doi: 10.3389/fnmol.2024.1333842 (PMC10899404; doi:10.3389/fnmol.2024.1333842)
Supplement: Supplementary file 4 [file Table_4.XLS]

## Sheet: Supplementary File S4
#IDs	Control vs. Oxaliplatin	Oxaliplatin vs. TET
Olfr689	up	down
Wnt8a	up	down
Tdrd9	down	up
Olfr1417	down	up
Cdc14b	down	up
Rnase6	down	up
Krt33a	down	up
Zfp986	down	up
Nos1	down	up
Add2	up	down
Rnf151	down	up
Vmn2r31	up	down
Asb5	down	up
Gm44790	up	down
Tmigd3	up	down
Trim2	down	up
Lrrc19	up	down
Gm21586	down	up
Fbxo43	down	up
Ccdc60	down	up
Hba-a2	up	down
Gm42688	up	down
Smpd5	down	up
Gm43720	down	up
F2	up	down
Vmn2r53	up	down
Hba-a1	up	down
Commd1b	down	up
Xlr4b	down	up
Gm14440	up	down
Gm45713	up	down
Kcnj15	up	down
Cox6a2	down	up
Krtap28-10	up	down
Pet117	up	down
Fbxo34	up	down
Gm45208	down	up
Cyp2a5	up	down
Prnd	down	up
Col6a4	down	up
Actl9	up	down
Prss45	down	up
Cep112	down	up
Mrln	up	down
Kdr	up	down
Sytl3	down	up
Ggnbp1	down	up
Igf2bp1	up	down
Tbx21	down	up
H2-Q6	down	up
Sumo3	down	up
Fam83g	down	up
Hspa1b	down	down
Abo	up	down
Usp9y	up	down
Pter	down	up
Gm28036	down	up
Cfap97d1	down	up
Prkar2b	up	down
Dnajb3	up	down
Hic1	up	down
Trpc2	down	up
Pcdh12	up	down
Stpg3	down	up
Gm42669	down	up
Srarp	up	down
Spib	down	up
Gm4631	down	up
Slfn4	up	up
Wdr63	up	down
Diaph2	down	up
Slc27a6	up	down
Cacng6	up	down
Aldh3b3	up	down
Chil3	up	up
Vmn2r21	up	down
Pmch	down	up
Zfp180	down	up
Zscan2	down	up
Cxcl12	up	down
Gata6	up	down
Steap1	up	down
Calcoco2	up	down
Sgk1	down	up
Cx3cl1	down	up
Uba1y	down	up
Zfp980	down	up
Gm49333	up	down
Tas2r113	up	down
Gm3327	up	down
Yipf7	down	up
Mbd3l2	down	up
Gm17093	up	down
Adra2b	down	up
Hormad2	up	down
Phc3	up	down
Arl4d	down	up
Gm49711	down	down
Gm44503	down	up
