# Supplementary material for: Tetrandrine alleviates oxaliplatin-induced mechanical allodynia via modulation of inflammation-related genes
Source: Front Mol Neurosci. 2024 Feb 14;17:1333842. doi: 10.3389/fnmol.2024.1333842 (PMC10899404; doi:10.3389/fnmol.2024.1333842)
Supplement: Supplementary file 5 [file Table_5.XLS]

## Sheet: Supplementary File S5
Inflammation_Gene	Intersection_Gene	correlation	pvalue
Abcd2	Gm28036	-0.808361	0.00146107
Ada	Sgk1	0.823123	0.00100482
Adora3	Gm4631	0.819489	0.00110519
Arel1	Cox6a2	0.900424	6.51e-05
Arg2	Ccdc60	0.861979	0.000311438
Arg2	Pcdh12	-0.836526	0.000693986
Ash1l	Sytl3	0.814248	0.0012633
Ass1	Lrrc19	-0.88748	0.000117264
Axl	Mrln	-0.804416	0.00160633
Axl	Wdr63	-0.807913	0.00147703
Bmp2	Pcdh12	0.832728	0.000773202
Bmp2	Sgk1	-0.824944	0.000957276
Brd4	Hspa1b	0.806946	0.00151196
C4b	Cdc14b	0.800319	0.00176869
C4b	Sgk1	0.835218	0.000720511
C4b	Arl4d	0.829696	0.00084129
Ccl17	Nos1	0.827863	0.000884668
Ccl17	Cox6a2	0.803433	0.0016442
Cdh5	Cox6a2	-0.887808	0.000115632
Cdh5	Kdr	0.834359	0.000738367
Cdh5	Cxcl12	0.847726	0.000496418
Cebpa	Asb5	0.894579	8.57e-05
Cebpb	Sgk1	0.804973	0.00158517
Chid1	Gm42669	-0.954763	1.38e-06
Cnr1	Pter	0.836772	0.000689075
Csf1	Cdc14b	0.817723	0.00115665
Csf1r	Olfr1417	0.816301	0.00119942
Cx3cl1	Zscan2	0.861528	0.000316307
Cx3cr1	Phc3	0.864802	0.000282254
Cxcl10	Pter	0.833916	0.000747695
Cyba	Xlr4b	0.812907	0.00130644
Ddt	Xlr4b	0.867767	0.000253953
Ddt	Actl9	-0.80593	0.00154933
Dhx33	Ccdc60	0.852894	0.000421536
Dhx33	H2-Q6	0.852461	0.00042745
Dhx33	Sgk1	0.855105	0.000392333
Dhx33	Arl4d	0.852864	0.00042195
Dusp10	Lrrc19	0.841204	0.00060521
F3	Asb5	0.840198	0.000623508
F3	Sgk1	0.900945	6.35e-05
F3	Arl4d	0.878575	0.000168971
Gpr17	Trim2	-0.825539	0.000942109
Gpr4	Cox6a2	-0.823451	0.000996138
H2-D1	Olfr1417	0.900146	6.6e-05
H2-Q4	Gm28036	0.81298	0.00130405
H2-Q7	Gm28036	0.82138	0.00105205
Hrh1	Pet117	-0.83358	0.000754832
Hspg2	Kdr	0.971086	1.52e-07
Hspg2	Srarp	0.872206	0.000215764
Hspg2	Cxcl12	0.956056	1.2e-06
Hspg2	Steap1	0.885868	0.000125556
Igfbp4	Actl9	0.847834	0.000494762
Igfbp4	Kdr	0.810864	0.00137426
Il33	Commd1b	-0.960116	7.43e-07
Il33	Zfp180	-0.952041	1.84e-06
Irgm2	Olfr1417	0.84545	0.000532502
Krt1	Nos1	0.891581	9.81e-05
Lrp1	Phc3	0.820604	0.00107359
Ly86	Hspa1b	-0.800542	0.00175955
Nfkbia	Sgk1	0.850603	0.000453564
Nfkbia	Arl4d	0.884397	0.000133512
Nfkbid	Sytl3	0.805394	0.00156934
Notch1	Pcdh12	0.806922	0.00151286
Nr1h3	Diaph2	-0.816971	0.00117911
Per1	Ccdc60	0.816171	0.00120339
Per1	Pcdh12	-0.861437	0.000317293
Per1	Sgk1	0.96621	3.28e-07
Per1	Arl4d	0.939188	5.91e-06
Pik3cb	Cdc14b	-0.837368	0.00067731
Pja2	Arl4d	-0.815209	0.00123307
Pla2g2d	Add2	0.912406	3.5e-05
Pld3	Gm4631	0.856389	0.0003761
Pld4	Olfr1417	0.820855	0.00106659
Plscr1	Pcdh12	0.814444	0.0012571
Prdx2	Trim2	-0.851059	0.000447044
Rhbdd3	Gm21586	0.821388	0.00105182
Rora	Lrrc19	-0.816233	0.00120151
Sema7a	Kdr	0.874838	0.00019534
Sema7a	Hic1	0.830327	0.000826752
Sema7a	Pcdh12	0.86859	0.000246506
Sema7a	Srarp	0.863524	0.000295193
Sema7a	Cxcl12	0.887248	0.000118431
Sema7a	Steap1	0.897898	7.35e-05
Smad3	Asb5	0.837741	0.000670014
Spata2	Sgk1	-0.821669	0.00104411
Stab1	Gm42688	0.805549	0.00156355
Sting1	Zscan2	0.920579	2.18e-05
Tbxa2r	Hic1	0.877488	0.000176336
Tfr2	Pter	0.83871	0.000651373
Themis2	Nos1	0.805145	0.0015787
Themis2	Cox6a2	0.860935	0.000322799
Tlr4	Sytl3	0.827848	0.000885031
Tlr6	Hic1	0.872142	0.000216286
Tlr7	Fbxo34	-0.853236	0.000416922
Tnfrsf1a	Hba-a2	0.817936	0.00115033
Tnfrsf1a	Hba-a1	0.820123	0.00108713
Trpv4	Gm42688	0.882316	0.000145446
Trpv4	Pet117	0.86783	0.000253374
Zmpste24	Add2	0.829975	0.000834836
