# Supplementary material for: Tetrandrine alleviates oxaliplatin-induced mechanical allodynia via modulation of inflammation-related genes
Source: Front Mol Neurosci. 2024 Feb 14;17:1333842. doi: 10.3389/fnmol.2024.1333842 (PMC10899404; doi:10.3389/fnmol.2024.1333842)
Supplement: Supplementary file 6 [file Table_6.XLS]

## Sheet: Supplementary File S6
Gene	auc
H2-Q6	1
Arg2	1
Nfkbia	1
Kdr	0.9375
Cxcl12	0.875
Ass1	0.875
Ccl17	0.875
Cdh5	0.875
Dhx33	0.875
Ly86	0.8125
Notch1	0.8125
Cebpa	0.8125
Pld4	0.8125
Tlr4	0.75
Cxcl10	0.75
Cebpb	0.75
Cx3cl1	0.75
Hspa1b	0.75
