# Supplementary material for: Tetrandrine alleviates oxaliplatin-induced mechanical allodynia via modulation of inflammation-related genes
Source: Front Mol Neurosci. 2024 Feb 14;17:1333842. doi: 10.3389/fnmol.2024.1333842 (PMC10899404; doi:10.3389/fnmol.2024.1333842)
Supplement: Supplementary file 7 [file Table_7.XLS]

## Sheet: Supplementary File S8
Gene	auc
Cebpb	1
H2-Q6	1
H2-Q7	1
Notch1	1
Ada	1
Arg2	1
Cebpa	1
Nfkbia	1
Dhx33	1
Cxcl12	0.9375
Kdr	0.9375
Pik3cb	0.9375
Csf1r	0.9375
Hspa1b	0.9375
Ass1	0.9375
Csf1	0.875
Smad3	0.875
Cdh5	0.875
H2-D1	0.875
Tlr7	0.8125
Cxcl10	0.75
